# Supplementary material for: Bis(2,4,6-triamino-1,3,5-triazin-1-ium) pyrazine-2,3-dicarboxyl­ate tetra­hydrate: a synchrotron radiation study
Source: Acta Crystallogr Sect E Struct Rep Online. 2010 May 15;66(Pt 6):o1368–9. doi: 10.1107/S1600536810017290 (PMC2979560; doi:10.1107/S1600536810017290)
Supplement: Supplementary file 1 [file e-66-o1368-sup1.cif]

##############################################################################
###                                                                        ###
###        Electronic paper (Acta Crystallographica Section E)             ###
###                                                                        ###
##############################################################################
#                                                                            #
# This CIF contains the data in a paper accepted for publication in Acta     #
# Crystallographica Section E. It conforms to the requirements of Notes      #
# for Authors for Section E, and has been peer reviewed under the auspices   #
# of the IUCr Commission on Journals.                                        #
#                                                                            #
# Full details of the Crystallographic Information File format               #
# are given in the paper "The Crystallographic Information File (CIF):       #
# a New Standard Archive File for Crystallography" by S. R. Hall, F. H.      #
# Allen and I. D. Brown [Acta Cryst. (1991), A47, 655-685].                  #
#                                                                            #
# The current version of the core CIF dictionary is obtainable from          #
# ftp://ftp.iucr.org/pub/cif_core.dic. The current version number is 2.4.    #
#                                                                            #
# Software is freely available for graphical display of the structure(s) in  #
# this CIF.  For information consult the CIF home page http://www.iucr.org/  #
# cif/home.html                                                              #
#                                                                            #
# This file may be used for bona fide research purposes within the           #
# scientific community so long as proper attribution is given to the journal # 
# article from which it was obtained.                                        #
#                                                                            #
##############################################################################
                                             
data_global
_audit_creation_method     SHELXL-97
_journal_date_recd_electronic     2010-04-26
_journal_date_accepted     2010-05-11
_journal_name_full     'Acta Crystallographica, Section E'
_journal_year     2010
_journal_volume     66
_journal_issue      6
_journal_page_first     o1368
_journal_page_last     o1369
_journal_paper_category     QO
_journal_coeditor_code     SJ2786
_publ_contact_author_name     'Hossein Eshtiagh-Hosseini'
_publ_contact_author_address
;
Department of Chemistry, School of Sciences,
Ferdowsi University of Mashhad, Mashhad, Iran
;
_publ_contact_author_email     heshtiagh@ferdowsi.um.ac.ir
_publ_contact_author_fax     '+985118796416'
_publ_contact_author_phone     '+985118797660'
_publ_section_title
;
Bis(2,4,6-triamino-1,3,5-triazin-1-ium) pyrazine-2,3-dicarboxylate tetrahydrate:
a synchrotron radiation study
;
loop_
    _publ_author_name
    _publ_author_footnote
    _publ_author_address
    'Eshtiagh-Hosseini, Hossein' .
;
Department of Chemistry, School of Sciences, Ferdowsi University of Mashhad,
Mashhad, Iran
;
    'Hassanpoor, Azam' .
;
Department of Chemistry, School of Sciences, Ferdowsi University of Mashhad,
Mashhad, Iran
;
    'Canadillas-Delgado, Laura' .
;
Instituto de Ciencia de Materiales de Arag\'on
CSIC-Universidad de Zaragoza
C/ Pedro Cerbuna 12
E-50009 Zaragoza
Spain
;
    'Mirzaei, Masoud' .
;
Department of Chemistry, School of Sciences, Ferdowsi University of Mashhad,
Mashhad, Iran
;
data_I
_chemical_name_systematic
;
Bis(2,4,6-triamino-1,3,5-triazin-1-ium)
pyrazine-2,3-dicarboxylate tetrahydrate
;
_chemical_name_common     ?
_chemical_formula_moiety     '2(C3 H7 N6 +), C6 H2 N2 O4 2-, 4(H2 O)'
_chemical_formula_sum     'C12 H24 N14 O8'
_chemical_formula_iupac     '2C3 H7 N6 +, C6 H2 N2 O4 2-, 4H2 O'
_chemical_formula_weight     492.45
_chemical_melting_point     ?
_symmetry_cell_setting     Triclinic
_symmetry_space_group_name_H-M     'P -1'
_symmetry_space_group_name_Hall     '-P 1'
loop_
    _symmetry_equiv_pos_as_xyz
    'x, y, z'
    '-x, -y, -z'
_cell_length_a     7.0200(14)
_cell_length_b     9.763(2)
_cell_length_c     15.397(3)
_cell_angle_alpha     101.06(3)
_cell_angle_beta     99.82(3)
_cell_angle_gamma     96.98(3)
_cell_volume     1007.4(4)
_cell_formula_units_Z     2
_cell_measurement_reflns_used     130
_cell_measurement_theta_min     2.39
_cell_measurement_theta_max     26.4
_cell_measurement_temperature     100(2)
_exptl_crystal_description     needle
_exptl_crystal_colour     colourless
_exptl_crystal_size_max     0.15
_exptl_crystal_size_mid     0.04
_exptl_crystal_size_min     0.03
_exptl_crystal_density_diffrn     1.623
_exptl_crystal_density_meas     ?
_exptl_crystal_density_method     'not measured'
_exptl_crystal_F_000     516
_exptl_absorpt_coefficient_mu     0.136
_exptl_absorpt_correction_type     none
_exptl_absorpt_process_details     ?
_exptl_absorpt_correction_T_min     ?
_exptl_absorpt_correction_T_max     ?
_exptl_special_details
;
;
_diffrn_ambient_temperature     100(2)
_diffrn_radiation_type     synchrotron
_diffrn_radiation_wavelength     0.73800
_diffrn_radiation_monochromator     'Si 111'
_diffrn_measurement_device_type     'Huber single-axis diffractometer'
_diffrn_measurement_method     'CCD rotation images, thick slices'
_diffrn_detector_area_resol_mean     9.6
_diffrn_reflns_number     34176
_diffrn_reflns_av_R_equivalents     0.0860
_diffrn_reflns_av_sigmaI/netI     0.0411
_diffrn_reflns_theta_min     3.52
_diffrn_reflns_theta_max     29.05
_diffrn_reflns_theta_full     29.05
_diffrn_measured_fraction_theta_max     0.961
_diffrn_measured_fraction_theta_full     0.961
_diffrn_reflns_limit_h_min     -9
_diffrn_reflns_limit_h_max     9
_diffrn_reflns_limit_k_min     -12
_diffrn_reflns_limit_k_max     12
_diffrn_reflns_limit_l_min     -20
_diffrn_reflns_limit_l_max     20
_diffrn_standards_number     0
_diffrn_standards_interval_count     ?
_diffrn_standards_interval_time     ?
_diffrn_standards_decay_%     ?
_refine_special_details
;
Refinement of <i>F</i>^2^ against ALL reflections. The weighted <i>R</i>-factor
wR and goodness of fit <i>S</i> are based on <i>F</i>^2^, conventional
<i>R</i>-factors <i>R</i> are based on <i>F</i>, with <i>F</i> set to zero for
negative <i>F</i>^2^. The threshold expression of <i>F</i>^2^ >
\s(<i>F</i>^2^) is used only for calculating <i>R</i>-factors(gt) etc. and is
not relevant to the choice of reflections for refinement. <i>R</i>-factors
based on <i>F</i>^2^ are statistically about twice as large as those based on
<i>F</i>, and <i>R</i>- factors based on ALL data will be even larger.
;
_reflns_number_total     4609
_reflns_number_gt     4314
_reflns_threshold_expression     I>2\s(I)
_refine_ls_structure_factor_coef     Fsqd
_refine_ls_matrix_type     full
_refine_ls_R_factor_all     0.0453
_refine_ls_R_factor_gt     0.0432
_refine_ls_wR_factor_gt     0.1153
_refine_ls_wR_factor_ref     0.1172
_refine_ls_goodness_of_fit_ref     1.068
_refine_ls_restrained_S_all     1.068
_refine_ls_number_reflns     4609
_refine_ls_number_parameters     339
_refine_ls_number_restraints     0
_refine_ls_hydrogen_treatment     mixed
_refine_ls_weighting_scheme     calc
_refine_ls_weighting_details
         'calc w=1/[\s^2^(Fo^2^)+(0.0613P)^2^+0.6264P] where P=(Fo^2^+2Fc^2^)/3'
_atom_sites_solution_hydrogens     geom
_atom_sites_solution_primary     direct
_atom_sites_solution_secondary     difmap
_refine_ls_shift/su_max     0.007
_refine_ls_shift/su_mean     0.000
_refine_diff_density_max     0.360
_refine_diff_density_min     -0.393
_refine_ls_extinction_method     none
_refine_ls_extinction_coef     ?
loop_
    _atom_type_symbol
    _atom_type_description
    _atom_type_scat_dispersion_real
    _atom_type_scat_dispersion_imag
    _atom_type_scat_source
    'C' 'C' 0.0033 0.0016
                         'International Tables Vol C Tables 4.2.6.8 and 6.1.1.4'
    'H' 'H' 0.0000 0.0000
                         'International Tables Vol C Tables 4.2.6.8 and 6.1.1.4'
    'N' 'N' 0.0061 0.0033
                         'International Tables Vol C Tables 4.2.6.8 and 6.1.1.4'
    'O' 'O' 0.0106 0.0060
                         'International Tables Vol C Tables 4.2.6.8 and 6.1.1.4'
_computing_data_collection     'MXCUBE (Gabadinho & McSweeney, 2010)'
_computing_cell_refinement     'HKL2000 (Otwinowski & Minor, 1997)'
_computing_data_reduction     'HKL2000 (Otwinowski & Minor, 1997)'
_computing_structure_solution     'SHELXS97 (Sheldrick, 2008)'
_computing_structure_refinement     'SHELXL97 (Sheldrick, 2008)'
_computing_molecular_graphics     'ORTEP-3 for Windows (Farrugia, 1997)'
_computing_publication_material     'WinGX (Farrugia, 1999)'
loop_
    _atom_site_type_symbol
    _atom_site_label
    _atom_site_fract_x
    _atom_site_fract_y
    _atom_site_fract_z
    _atom_site_U_iso_or_equiv
    _atom_site_adp_type
    _atom_site_calc_flag
    _atom_site_refinement_flags
    _atom_site_occupancy
    _atom_site_disorder_assembly
    _atom_site_disorder_group
    C C1 0.08476(18) 0.61767(13) 0.86568(7) 0.0064(2) Uani d . 1 . .
    C C2 0.16442(17) 0.76548(13) 0.92207(8) 0.0062(2) Uani d . 1 . .
    C C3 0.32806(19) 0.89895(14) 1.05809(8) 0.0108(2) Uani d . 1 . .
    H H3 0.3999 0.9071 1.1160 0.013 Uiso calc R 1 . .
    C C4 0.28663(19) 1.02060(14) 1.02974(8) 0.0104(2) Uani d . 1 . .
    H H4 0.3310 1.1079 1.0693 0.012 Uiso calc R 1 . .
    C C5 0.12373(17) 0.88757(13) 0.89268(8) 0.0071(2) Uani d . 1 . .
    C C6 0.00697(19) 0.87874(14) 0.79864(8) 0.0090(2) Uani d . 1 . .
    C C7 0.14712(17) 0.41260(13) 0.60348(8) 0.0060(2) Uani d . 1 . .
    C C8 0.26659(17) 0.22077(13) 0.65562(8) 0.0062(2) Uani d . 1 . .
    C C9 0.16042(17) 0.20889(13) 0.50575(8) 0.0062(2) Uani d . 1 . .
    C C10 -0.21253(17) 0.27644(13) 0.69392(8) 0.0062(2) Uani d . 1 . .
    C C11 -0.32874(17) 0.22388(13) 0.54233(8) 0.0065(2) Uani d . 1 . .
    C C12 -0.35228(17) 0.44240(13) 0.62008(8) 0.0058(2) Uani d . 1 . .
    N N1 0.26800(16) 0.77076(12) 1.00488(7) 0.0090(2) Uani d . 1 . .
    N N2 0.18487(16) 1.01601(11) 0.94733(7) 0.0090(2) Uani d . 1 . .
    N N3 0.22544(15) 0.35575(11) 0.67361(6) 0.0062(2) Uani d . 1 . .
    H H3A 0.2485 0.4042 0.7282 0.007 Uiso calc R 1 . .
    N N4 0.23486(15) 0.14484(11) 0.57220(7) 0.0065(2) Uani d . 1 . .
    N N5 0.11417(15) 0.34110(11) 0.51846(7) 0.0066(2) Uani d . 1 . .
    N N6 0.10542(16) 0.54193(11) 0.62315(7) 0.0083(2) Uani d . 1 . .
    H H6A 0.0564 0.5807 0.5806 0.010 Uiso calc R 1 . .
    H H6B 0.1273 0.5874 0.6785 0.010 Uiso calc R 1 . .
    N N7 0.34237(16) 0.17081(12) 0.72576(7) 0.0097(2) Uani d . 1 . .
    H H7A 0.3722 0.0870 0.7176 0.012 Uiso calc R 1 . .
    H H7B 0.3617 0.2222 0.7795 0.012 Uiso calc R 1 . .
    N N8 0.13301(16) 0.13572(11) 0.42175(7) 0.0093(2) Uani d . 1 . .
    H H8A 0.1619 0.0518 0.4112 0.011 Uiso calc R 1 . .
    H H8B 0.0863 0.1720 0.3776 0.011 Uiso calc R 1 . .
    N N9 -0.24368(15) 0.18109(11) 0.61670(7) 0.0071(2) Uani d . 1 . .
    N N10 -0.38609(15) 0.35169(11) 0.54089(7) 0.0065(2) Uani d . 1 . .
    N N11 -0.26557(15) 0.40727(11) 0.69764(7) 0.0068(2) Uani d . 1 . .
    H H11 -0.2446 0.4672 0.7484 0.008 Uiso calc R 1 . .
    N N12 -0.12818(16) 0.24938(11) 0.77090(7) 0.0090(2) Uani d . 1 . .
    H H12A -0.0920 0.1685 0.7718 0.011 Uiso calc R 1 . .
    H H12B -0.1094 0.3126 0.8201 0.011 Uiso calc R 1 . .
    N N13 -0.35804(16) 0.13295(11) 0.46429(7) 0.0098(2) Uani d . 1 . .
    H H13A -0.3238 0.0509 0.4620 0.012 Uiso calc R 1 . .
    H H13B -0.4114 0.1557 0.4156 0.012 Uiso calc R 1 . .
    N N14 -0.40337(16) 0.56927(11) 0.62636(7) 0.0082(2) Uani d . 1 . .
    H H14A -0.4592 0.5939 0.5788 0.010 Uiso calc R 1 . .
    H H14B -0.3808 0.6272 0.6780 0.010 Uiso calc R 1 . .
    O O1 -0.08939(13) 0.57080(10) 0.86815(6) 0.0115(2) Uani d . 1 . .
    O O2 0.19694(13) 0.55284(10) 0.82467(6) 0.00925(19) Uani d . 1 . .
    O O3 0.00778(18) 0.77035(11) 0.74052(6) 0.0206(3) Uani d . 1 . .
    O O4 -0.08449(14) 0.97813(10) 0.78707(6) 0.0132(2) Uani d . 1 . .
    O O1W 0.56057(15) 0.67742(10) 0.81619(6) 0.0126(2) Uani d . 1 . .
    O O2W -0.48261(15) 0.90431(11) 0.72480(6) 0.0137(2) Uani d . 1 . .
    O O3W 0.15750(16) 1.31613(11) 0.94758(7) 0.0163(2) Uani d . 1 . .
    O O4W 0.49780(15) 0.38403(11) 0.88426(6) 0.0142(2) Uani d . 1 . .
    H H1WA 0.454(4) 0.635(3) 0.8298(16) 0.033(6) Uiso d . 1 . .
    H H1WB 0.665(4) 0.644(3) 0.8469(18) 0.047(7) Uiso d . 1 . .
    H H2WA -0.503(4) 0.845(3) 0.7578(19) 0.051(8) Uiso d . 1 . .
    H H2WB -0.348(4) 0.933(3) 0.7402(19) 0.054(8) Uiso d . 1 . .
    H H3WA 0.151(4) 1.213(3) 0.9435(17) 0.042(6) Uiso d . 1 . .
    H H3WB 0.144(3) 1.353(3) 1.0051(17) 0.037(6) Uiso d . 1 . .
    H H4WA 0.390(4) 0.379(3) 0.9119(18) 0.046(7) Uiso d . 1 . .
    H H4WB 0.589(4) 0.362(3) 0.9250(18) 0.043(7) Uiso d . 1 . .
loop_
    _atom_site_aniso_label
    _atom_site_aniso_U_11
    _atom_site_aniso_U_22
    _atom_site_aniso_U_33
    _atom_site_aniso_U_12
    _atom_site_aniso_U_13
    _atom_site_aniso_U_23
    C1 0.0111(5) 0.0052(5) 0.0026(5) 0.0015(4) -0.0003(4) 0.0015(4)
    C2 0.0071(5) 0.0074(6) 0.0038(5) 0.0015(4) 0.0012(4) 0.0002(4)
    C3 0.0126(6) 0.0121(6) 0.0051(5) 0.0011(5) -0.0011(4) -0.0011(4)
    C4 0.0122(5) 0.0086(6) 0.0070(5) -0.0006(5) 0.0002(4) -0.0036(4)
    C5 0.0086(5) 0.0073(6) 0.0051(5) 0.0017(4) 0.0016(4) -0.0001(4)
    C6 0.0142(6) 0.0076(6) 0.0055(5) 0.0032(5) 0.0008(4) 0.0018(4)
    C7 0.0058(5) 0.0065(6) 0.0055(5) 0.0009(4) 0.0013(4) 0.0012(4)
    C8 0.0062(5) 0.0064(6) 0.0063(5) 0.0004(4) 0.0018(4) 0.0014(4)
    C9 0.0067(5) 0.0057(6) 0.0061(5) 0.0007(4) 0.0016(4) 0.0014(4)
    C10 0.0061(5) 0.0053(6) 0.0073(5) -0.0001(4) 0.0017(4) 0.0022(4)
    C11 0.0065(5) 0.0060(6) 0.0067(5) 0.0007(4) 0.0009(4) 0.0012(4)
    C12 0.0058(5) 0.0053(6) 0.0060(5) -0.0005(4) 0.0012(4) 0.0014(4)
    N1 0.0113(5) 0.0098(5) 0.0046(4) 0.0020(4) -0.0007(4) 0.0004(4)
    N2 0.0118(5) 0.0066(5) 0.0077(5) 0.0009(4) 0.0020(4) -0.0007(4)
    N3 0.0106(5) 0.0044(5) 0.0027(4) 0.0013(4) 0.0004(3) -0.0009(3)
    N4 0.0102(5) 0.0047(5) 0.0047(4) 0.0015(4) 0.0009(4) 0.0012(4)
    N5 0.0102(5) 0.0054(5) 0.0043(4) 0.0026(4) 0.0013(3) 0.0007(4)
    N6 0.0148(5) 0.0060(5) 0.0042(4) 0.0048(4) 0.0012(4) 0.0001(4)
    N7 0.0171(5) 0.0074(5) 0.0045(4) 0.0045(4) 0.0000(4) 0.0011(4)
    N8 0.0165(5) 0.0070(5) 0.0042(5) 0.0052(4) -0.0001(4) 0.0002(4)
    N9 0.0097(5) 0.0060(5) 0.0050(5) 0.0021(4) -0.0001(4) 0.0004(4)
    N10 0.0095(5) 0.0047(5) 0.0047(4) 0.0015(4) 0.0000(3) 0.0008(4)
    N11 0.0112(5) 0.0046(5) 0.0034(4) 0.0014(4) -0.0002(4) -0.0007(3)
    N12 0.0141(5) 0.0067(5) 0.0050(5) 0.0025(4) -0.0011(4) 0.0009(4)
    N13 0.0169(5) 0.0068(5) 0.0049(5) 0.0055(4) -0.0013(4) -0.0003(4)
    N14 0.0139(5) 0.0050(5) 0.0050(4) 0.0030(4) 0.0001(4) -0.0001(4)
    O1 0.0109(4) 0.0108(5) 0.0097(4) -0.0016(3) 0.0017(3) -0.0026(3)
    O2 0.0132(4) 0.0073(4) 0.0069(4) 0.0035(3) 0.0018(3) -0.0003(3)
    O3 0.0402(6) 0.0143(5) 0.0055(4) 0.0160(5) -0.0039(4) -0.0020(4)
    O4 0.0189(5) 0.0086(5) 0.0116(4) 0.0065(4) -0.0011(4) 0.0023(3)
    O1W 0.0148(5) 0.0107(5) 0.0116(4) 0.0004(4) 0.0025(3) 0.0020(3)
    O2W 0.0181(5) 0.0127(5) 0.0093(4) 0.0024(4) -0.0007(4) 0.0034(4)
    O3W 0.0225(5) 0.0155(5) 0.0119(5) 0.0038(4) 0.0052(4) 0.0040(4)
    O4W 0.0160(5) 0.0172(5) 0.0102(4) 0.0060(4) 0.0013(4) 0.0038(4)
_geom_special_details
;
All esds (except the esd in the dihedral angle between two l.s. planes) are
estimated using the full covariance matrix. The cell esds are taken into
account individually in the estimation of esds in distances, angles and
torsion angles; correlations between esds in cell parameters are only used
when they are defined by crystal symmetry. An approximate (isotropic)
treatment of cell esds is used for estimating esds involving l.s. planes.
;
loop_
    _geom_bond_atom_site_label_1
    _geom_bond_atom_site_label_2
    _geom_bond_site_symmetry_2
    _geom_bond_distance
    _geom_bond_publ_flag
    C1 O2 . 1.2477(15) ?
    C1 O1 . 1.2618(16) ?
    C1 C2 . 1.5187(17) ?
    C2 N1 . 1.3441(15) ?
    C2 C5 . 1.3975(17) ?
    C3 N1 . 1.3325(17) ?
    C3 C4 . 1.3876(19) ?
    C3 H3 . 0.9300 ?
    C4 N2 . 1.3354(16) ?
    C4 H4 . 0.9300 ?
    C5 N2 . 1.3438(16) ?
    C5 C6 . 1.5186(17) ?
    C6 O3 . 1.2491(16) ?
    C6 O4 . 1.2507(16) ?
    C7 N6 . 1.3210(16) ?
    C7 N5 . 1.3271(15) ?
    C7 N3 . 1.3703(15) ?
    C8 N7 . 1.3253(16) ?
    C8 N4 . 1.3213(16) ?
    C8 N3 . 1.3699(16) ?
    C9 N8 . 1.3217(16) ?
    C9 N4 . 1.3615(15) ?
    C9 N5 . 1.3551(16) ?
    C10 N12 . 1.3205(16) ?
    C10 N9 . 1.3286(16) ?
    C10 N11 . 1.3669(15) ?
    C11 N13 . 1.3176(16) ?
    C11 N9 . 1.3613(15) ?
    C11 N10 . 1.3599(15) ?
    C12 N14 . 1.3214(16) ?
    C12 N10 . 1.3278(15) ?
    C12 N11 . 1.3691(15) ?
    N3 H3A . 0.8600 ?
    N6 H6A . 0.8600 ?
    N6 H6B . 0.8600 ?
    N7 H7A . 0.8600 ?
    N7 H7B . 0.8600 ?
    N8 H8A . 0.8600 ?
    N8 H8B . 0.8600 ?
    N11 H11 . 0.8600 ?
    N12 H12A . 0.8600 ?
    N12 H12B . 0.8600 ?
    N13 H13A . 0.8600 ?
    N13 H13B . 0.8600 ?
    N14 H14A . 0.8600 ?
    N14 H14B . 0.8600 ?
    O1W H1WA . 0.89(3) ?
    O1W H1WB . 0.93(3) ?
    O2W H2WA . 0.85(3) ?
    O2W H2WB . 0.93(3) ?
    O3W H3WA . 0.99(3) ?
    O3W H3WB . 0.92(3) ?
    O4W H4WA . 0.93(3) ?
    O4W H4WB . 0.89(3) ?
loop_
    _geom_angle_atom_site_label_1
    _geom_angle_atom_site_label_2
    _geom_angle_atom_site_label_3
    _geom_angle_site_symmetry_1
    _geom_angle_site_symmetry_3
    _geom_angle
    _geom_angle_publ_flag
    O2 C1 O1 . . 126.43(11) ?
    O2 C1 C2 . . 118.10(11) ?
    O1 C1 C2 . . 115.41(11) ?
    N1 C2 C5 . . 122.02(11) ?
    N1 C2 C1 . . 115.11(11) ?
    C5 C2 C1 . . 122.77(10) ?
    N1 C3 C4 . . 122.00(11) ?
    N1 C3 H3 . . 119.0 ?
    C4 C3 H3 . . 119.0 ?
    N2 C4 C3 . . 121.90(12) ?
    N2 C4 H4 . . 119.0 ?
    C3 C4 H4 . . 119.0 ?
    N2 C5 C2 . . 120.86(11) ?
    N2 C5 C6 . . 118.16(11) ?
    C2 C5 C6 . . 120.98(11) ?
    O3 C6 O4 . . 126.16(12) ?
    O3 C6 C5 . . 116.43(11) ?
    O4 C6 C5 . . 117.39(11) ?
    N6 C7 N5 . . 120.70(11) ?
    N6 C7 N3 . . 117.75(11) ?
    N5 C7 N3 . . 121.55(11) ?
    N7 C8 N4 . . 121.63(11) ?
    N7 C8 N3 . . 116.81(11) ?
    N4 C8 N3 . . 121.55(11) ?
    N8 C9 N4 . . 116.83(11) ?
    N8 C9 N5 . . 117.57(11) ?
    N4 C9 N5 . . 125.60(11) ?
    N12 C10 N9 . . 121.52(11) ?
    N12 C10 N11 . . 116.74(11) ?
    N9 C10 N11 . . 121.74(11) ?
    N13 C11 N9 . . 116.94(11) ?
    N13 C11 N10 . . 116.87(11) ?
    N9 C11 N10 . . 126.20(11) ?
    N14 C12 N10 . . 120.75(11) ?
    N14 C12 N11 . . 117.99(11) ?
    N10 C12 N11 . . 121.27(11) ?
    C3 N1 C2 . . 116.34(11) ?
    C4 N2 C5 . . 116.88(11) ?
    C7 N3 C8 . . 119.18(10) ?
    C7 N3 H3A . . 120.4 ?
    C8 N3 H3A . . 120.4 ?
    C8 N4 C9 . . 116.13(11) ?
    C7 N5 C9 . . 115.98(11) ?
    C7 N6 H6A . . 120.0 ?
    C7 N6 H6B . . 120.0 ?
    H6A N6 H6B . . 120.0 ?
    C8 N7 H7A . . 120.0 ?
    C8 N7 H7B . . 120.0 ?
    H7A N7 H7B . . 120.0 ?
    C9 N8 H8A . . 120.0 ?
    C9 N8 H8B . . 120.0 ?
    H8A N8 H8B . . 120.0 ?
    C10 N9 C11 . . 115.33(11) ?
    C12 N10 C11 . . 115.81(10) ?
    C12 N11 C10 . . 119.65(10) ?
    C12 N11 H11 . . 120.2 ?
    C10 N11 H11 . . 120.2 ?
    C10 N12 H12A . . 120.0 ?
    C10 N12 H12B . . 120.0 ?
    H12A N12 H12B . . 120.0 ?
    C11 N13 H13A . . 120.0 ?
    C11 N13 H13B . . 120.0 ?
    H13A N13 H13B . . 120.0 ?
    C12 N14 H14A . . 120.0 ?
    C12 N14 H14B . . 120.0 ?
    H14A N14 H14B . . 120.0 ?
    H1WA O1W H1WB . . 105(2) ?
    H2WA O2W H2WB . . 103(2) ?
    H3WA O3W H3WB . . 105(2) ?
    H4WA O4W H4WB . . 101(2) ?
loop_
    _geom_hbond_atom_site_label_D
    _geom_hbond_atom_site_label_H
    _geom_hbond_atom_site_label_A
    _geom_hbond_site_symmetry_A
    _geom_hbond_distance_DH
    _geom_hbond_distance_HA
    _geom_hbond_distance_DA
    _geom_hbond_angle_DHA
    N3 H3A O2 . 0.86 1.98 2.7726(16) 152.5
    N6 H6A N5 2_566 0.86 2.10 2.9449(17) 169.2
    N6 H6B O3 . 0.86 2.19 2.8206(17) 130.1
    N6 H6B O2 . 0.86 2.32 3.0378(15) 141.3
    N7 H7A O2W 1_645 0.86 2.17 3.0080(16) 164.3
    N7 H7B O4W . 0.86 2.04 2.8407(19) 155.6
    N8 H8A N9 2_556 0.86 2.39 3.2495(17) 179.5
    N8 H8B O3 2_566 0.86 2.03 2.8842(16) 169.9
    N11 H11 O1 . 0.86 1.98 2.7883(17) 155.1
    N12 H12A O4 1_545 0.86 1.92 2.7557(15) 162.4
    N12 H12B O3W 1_545 0.86 2.46 2.9981(18) 121.0
    N12 H12B O1 . 0.86 2.47 3.1643(17) 138.8
    N13 H13A N4 2_556 0.86 2.08 2.9275(16) 167.4
    N13 H13B O2W 2_466 0.86 2.10 2.8713(16) 148.2
    N14 H14B O1W 1_455 0.86 2.21 2.9756(16) 148.2
    O1W H1WA O2 . 0.89(3) 1.87(2) 2.7263(16) 163(2)
    O1W H1WB O1 1_655 0.93(3) 1.95(3) 2.8342(16) 159(2)
    O2W H2WA O1W 1_455 0.85(3) 2.07(3) 2.8623(16) 154(3)
    O2W H2WB O4 . 0.93(3) 1.83(3) 2.7533(17) 171(3)
    O3W H3WA N2 . 0.99(3) 1.97(3) 2.9589(16) 170(2)
    O3W H3WB O1 2_577 0.92(3) 2.07(3) 2.9810(15) 176(2)
    O4W H4WA O3W 1_545 0.93(3) 1.88(3) 2.7846(17) 164(2)
    O4W H4WB N1 2_667 0.89(3) 2.08(3) 2.9219(17) 156(2)
