# Supplementary material for: Bis(2,4,6-triamino-1,3,5-triazin-1-ium) pyrazine-2,3-dicarboxyl­ate tetra­hydrate: a synchrotron radiation study
Source: Acta Crystallogr Sect E Struct Rep Online. 2010 May 15;66(Pt 6):o1368–9. doi: 10.1107/S1600536810017290 (PMC2979560; doi:10.1107/S1600536810017290)
Supplement: Supplementary file 2 [file e-66-o1368-Isup2.hkl]

#
# h,k,l, Fc-squared, Fo-squared, sigma(Fo-squared) and status flag
#
data_I
_shelx_title ' output in P-1'
_shelx_refln_list_code          4
_shelx_F_calc_maximum       69.25
_exptl_crystal_F_000       516.00
_reflns_d_resolution_high  0.7599
 
loop_
 _symmetry_equiv_pos_as_xyz
 'x, y, z'
 '-x, -y, -z'
 
_cell_length_a     7.0200
_cell_length_b     9.7630
_cell_length_c    15.3970
_cell_angle_alpha 101.064
_cell_angle_beta   99.818
_cell_angle_gamma  96.984
 
_shelx_F_squared_multiplier     1.000
 
loop_
 _refln_index_h
 _refln_index_k
 _refln_index_l
 _refln_F_squared_calc
 _refln_F_squared_meas
 _refln_F_squared_sigma
 _refln_observed_status
   2   0   0     2235.82     1755.21     88.81 o
   3   0   0     1447.80     1480.25     35.61 o
   4   0   0      487.91      493.83     13.19 o
   5   0   0      175.92      183.52      6.76 o
   6   0   0       11.52       16.29      1.07 o
   7   0   0        3.32        2.71      0.67 o
   8   0   0      317.34      330.65     13.13 o
  -9   1   0        6.35        4.86      0.76 o
  -8   1   0        1.37        1.82      0.71 o
  -7   1   0       47.70       48.21      2.16 o
  -6   1   0       18.84       18.30      1.04 o
  -5   1   0        7.90        7.92      0.79 o
  -4   1   0       50.75       55.22      2.48 o
  -3   1   0     1485.25     1395.24     48.18 o
  -2   1   0       19.18       14.48      1.12 o
  -1   1   0       29.71       27.16      1.44 o
   1   1   0      103.87      103.36      3.68 o
   2   1   0      773.25      741.95     18.06 o
   3   1   0       82.04       69.83      2.26 o
   4   1   0     1096.71     1269.94     40.69 o
   5   1   0       51.01       66.90      2.79 o
   6   1   0      622.88      679.44     23.83 o
   7   1   0        7.50        7.79      0.81 o
   8   1   0       18.14       18.73      1.04 o
  -9   2   0       15.79       15.54      1.05 o
  -8   2   0      110.76      117.62      4.08 o
  -7   2   0      204.97      203.74      6.49 o
  -6   2   0        1.75        0.61      0.91 o
  -5   2   0       49.49       52.96      3.41 o
  -4   2   0       36.69       49.88      1.92 o
  -3   2   0      352.33      405.13     21.36 o
  -2   2   0      482.30      412.91     28.20 o
  -1   2   0       64.46       45.40      1.84 o
   0   2   0      876.77      714.03     50.63 o
   1   2   0        2.79        1.00      0.20 o
   2   2   0      410.74      490.13     12.84 o
   3   2   0      199.38      206.34      6.50 o
   4   2   0      190.14      200.72      7.01 o
   5   2   0      197.15      208.70      6.15 o
   6   2   0      158.12      153.85      5.14 o
   7   2   0      142.46      156.28      4.94 o
   8   2   0       23.37       23.32      1.53 o
  -9   3   0       58.33       47.84      2.26 o
  -8   3   0       85.74       90.45      3.46 o
  -7   3   0        0.93        1.08      0.76 o
  -6   3   0      254.37      240.81     11.73 o
  -5   3   0       34.30       32.66      1.68 o
  -4   3   0      204.16      210.87     12.08 o
  -3   3   0      541.19      479.58     13.30 o
  -2   3   0     1780.74     1771.49     49.40 o
  -1   3   0       45.69       50.29      1.64 o
   0   3   0       73.48       69.00      3.34 o
   1   3   0      390.15      360.67      9.47 o
   2   3   0        0.19        2.59      0.35 o
   3   3   0      938.78      948.84     23.07 o
   4   3   0       36.55       41.77      1.70 o
   5   3   0       38.52       39.64      1.54 o
   6   3   0       15.66       19.77      1.08 o
   7   3   0        1.48        2.63      0.79 o
   8   3   0      106.64       94.28      8.44 o
  -8   4   0      584.10      639.64     40.65 o
  -7   4   0      211.55      226.47     10.07 o
  -6   4   0       17.98       19.60      1.33 o
  -5   4   0      285.54      291.63     14.99 o
  -4   4   0        2.23        1.28      0.71 o
  -3   4   0       26.67       38.90      1.90 o
  -2   4   0       82.17       68.65      2.35 o
  -1   4   0     4794.89     4305.14    295.35 o
   0   4   0     1508.96     1334.53     45.07 o
   1   4   0       61.15       49.94      1.63 o
   2   4   0     1209.53     1294.70     88.92 o
   3   4   0      126.86      116.50      4.32 o
   4   4   0       92.45       87.31      2.73 o
   5   4   0       15.09       12.24      0.76 o
   6   4   0       39.62       42.23      1.97 o
   7   4   0       21.12       22.29      1.56 o
   8   4   0       85.16       79.47      8.11 o
  -8   5   0       98.46      108.98      4.84 o
  -7   5   0       53.13       60.93      3.93 o
  -6   5   0       13.61       14.42      0.99 o
  -5   5   0        0.16        1.40      0.71 o
  -4   5   0      497.63      542.50     18.11 o
  -3   5   0      588.09      628.98     21.04 o
  -2   5   0     2121.13     2307.12     64.08 o
  -1   5   0      479.75      523.10     13.47 o
   0   5   0     1636.58     1614.23     55.44 o
   1   5   0     1967.63     1841.25     71.67 o
   2   5   0        0.47        0.08      0.16 o
   3   5   0       81.77       97.59      5.02 o
   4   5   0       15.02       10.16      0.69 o
   5   5   0      171.78      175.88      5.82 o
   6   5   0      131.60      116.84     15.37 o
   7   5   0       25.38       25.18      2.34 o
  -8   6   0      144.96      142.55      6.65 o
  -7   6   0        2.39        1.47      0.76 o
  -6   6   0       14.23       12.39      1.00 o
  -5   6   0        3.72        4.81      0.78 o
  -4   6   0       30.25       33.23      1.94 o
  -3   6   0       43.96       33.47      1.59 o
  -2   6   0        0.18        1.83      0.50 o
  -1   6   0      184.86      189.07      6.55 o
   0   6   0      143.36      140.76      5.04 o
   1   6   0      318.45      321.82     10.51 o
   2   6   0      270.98      303.66     14.17 o
   3   6   0       14.80       11.01      0.83 o
   4   6   0        7.96        7.72      0.67 o
   5   6   0      312.61      324.86     14.17 o
   6   6   0      158.03      171.91      8.03 o
   7   6   0       61.12       62.77      3.48 o
  -8   7   0        0.63        0.29      0.64 o
  -7   7   0        4.85        5.04      0.79 o
  -6   7   0      189.19      189.39      9.60 o
  -5   7   0        7.68        6.93      0.94 o
  -4   7   0       24.74       25.77      1.25 o
  -3   7   0       50.41       50.53      1.91 o
  -2   7   0        1.13        1.80      0.58 o
  -1   7   0     1513.30     1535.51     49.28 o
   0   7   0      175.76      180.82      6.26 o
   1   7   0      214.65      207.99      8.84 o
   2   7   0      158.42      151.21      5.91 o
   3   7   0      157.56      149.55      6.57 o
   4   7   0      246.33      273.82     11.81 o
   5   7   0      102.32      114.33      5.46 o
   6   7   0       27.87       30.14      2.21 o
  -7   8   0       18.11       15.46      1.55 o
  -6   8   0       71.15       77.95      3.41 o
  -5   8   0      480.34      490.83     19.66 o
  -4   8   0      373.08      364.83     11.29 o
  -3   8   0      189.61      167.63      5.40 o
  -2   8   0       42.03       61.96      2.25 o
  -1   8   0      592.50      595.20     15.18 o
   0   8   0      112.12      114.00      3.75 o
   1   8   0       28.56       28.30      1.10 o
   2   8   0        3.65        4.16      0.47 o
   3   8   0       74.11       75.52      3.66 o
   4   8   0        6.87        4.43      0.60 o
   5   8   0       71.63       78.69      4.00 o
   6   8   0       21.73       21.73      2.96 o
  -7   9   0       74.14       62.01      2.87 o
  -6   9   0      102.61       92.39      4.05 o
  -5   9   0      346.74      368.21     13.62 o
  -4   9   0       41.76       30.76      1.40 o
  -3   9   0      591.77      631.84     18.54 o
  -2   9   0        5.71        9.40      0.67 o
  -1   9   0       82.80       88.50      3.10 o
   0   9   0     1744.76     1777.20     61.95 o
   1   9   0       74.20       70.40      3.82 o
   3   9   0      529.63      556.87     23.27 o
   4   9   0      335.90      382.45     15.81 o
   5   9   0      166.46      167.04      8.79 o
  -6  10   0        0.26       -0.16      1.19 o
  -5  10   0        0.09        0.39      0.57 o
  -4  10   0       11.69        9.32      0.79 o
  -3  10   0       46.66       59.82      2.65 o
  -2  10   0      719.10      711.94     19.68 o
  -1  10   0       71.34       56.68      2.12 o
   0  10   0       62.87       47.90      3.14 o
   1  10   0      310.41      222.60     15.76 o
  -5  11   0        7.96        9.59      0.83 o
  -4  11   0       43.55       46.31      2.12 o
  -3  11   0      124.59      156.01      7.33 o
  -2  11   0        2.62        3.45      0.45 o
  -1  11   0       42.54       28.68      1.55 o
   0  11   0       54.64       47.33      3.47 o
   1  11   0       45.87       26.73      8.58 o
  -4  12   0       71.12       62.83      3.62 o
  -3  12   0        7.49        2.82      0.72 o
  -2  12   0        0.33        0.60      0.53 o
  -1  12   0       27.17       21.60      2.51 o
   0  12   0        0.37        1.17      0.96 o
   0 -12   1       18.52       11.63      1.30 o
   1 -12   1        2.90        0.96      1.14 o
   2 -12   1        5.14        2.41      0.52 o
   3 -12   1      210.55      233.08     12.36 o
   4 -12   1       36.90       42.47      2.27 o
   0 -11   1       87.75       51.85      3.78 o
   1 -11   1      206.57      167.34      8.31 o
   2 -11   1        1.40        0.76      0.64 o
   3 -11   1       17.14       17.52      1.05 o
   4 -11   1      192.60      190.73      6.03 o
   5 -11   1       61.15       56.09      4.22 o
  -1 -10   1       71.10       44.36      9.22 o
   0 -10   1     1380.18     1144.71     47.30 o
   1 -10   1       54.84       34.78      1.53 o
   2 -10   1       12.80       26.45      1.23 o
   3 -10   1      534.69      518.65     18.92 o
   4 -10   1       15.01       12.71      1.01 o
   5 -10   1       73.25       76.99      3.62 o
   6 -10   1        0.00        1.74      0.66 o
  -5  -9   1       40.58       41.54      7.14 o
  -4  -9   1      152.41      163.33     46.91 o
  -1  -9   1      199.46      174.68     11.28 o
   0  -9   1       39.50       40.10      2.77 o
   1  -9   1      634.51      643.83     18.38 o
   2  -9   1      222.87      237.74      7.25 o
   3  -9   1       46.24       44.97      1.89 o
   4  -9   1        2.76        1.37      0.60 o
   5  -9   1        7.87        9.53      0.86 o
   6  -9   1       84.39       94.53      3.47 o
   7  -9   1      167.25      153.18      9.93 o
  -6  -8   1        9.26       11.36      1.17 o
  -5  -8   1      416.84      419.46     23.19 o
  -4  -8   1       44.74       40.22      3.41 o
  -3  -8   1      238.29      233.10     11.09 o
  -1  -8   1      164.04      147.15      5.93 o
   0  -8   1       23.63       18.13      1.22 o
   1  -8   1      311.75      290.25      8.24 o
   2  -8   1        2.84        7.76      0.61 o
   3  -8   1        0.15       -0.77      1.01 o
   4  -8   1       70.53       62.13      2.36 o
   5  -8   1       20.64       25.96      1.82 o
   6  -8   1      123.57      124.10      4.47 o
   7  -8   1        2.57        2.09      0.70 o
  -6  -7   1        0.36        0.18      0.58 o
  -5  -7   1       16.08       17.44      1.30 o
  -4  -7   1        6.47        4.07      0.64 o
  -3  -7   1      164.91      170.20      7.56 o
  -2  -7   1       78.66       95.56      4.06 o
  -1  -7   1       33.20       23.63      1.70 o
   0  -7   1       16.96       23.18      1.08 o
   1  -7   1      382.85      373.18     12.40 o
   2  -7   1        0.15        2.47      0.49 o
   3  -7   1      193.55      207.71      6.37 o
   4  -7   1      163.68      161.30      4.65 o
   5  -7   1      365.25      357.88     14.90 o
   6  -7   1      370.00      377.94     13.52 o
   7  -7   1      117.92      116.82      4.39 o
   8  -7   1       35.41       33.10      3.28 o
  -7  -6   1        1.69        2.79      0.95 o
  -6  -6   1       15.37       18.55      1.71 o
  -5  -6   1       56.82       64.12      3.47 o
  -4  -6   1       43.57       52.93      2.74 o
  -3  -6   1      336.86      333.46     12.55 o
  -2  -6   1      370.95      384.96     17.57 o
  -1  -6   1       56.66       61.27      2.55 o
   0  -6   1     1256.45     1324.01     60.26 o
   1  -6   1      233.09      242.51      8.26 o
   2  -6   1      131.28      128.16      4.78 o
   3  -6   1        0.11        1.57      0.63 o
   4  -6   1        8.83        4.98      0.68 o
   5  -6   1       21.61       22.52      1.17 o
   6  -6   1      112.77      127.46      6.25 o
   7  -6   1        9.16        9.99      1.16 o
   8  -6   1      588.71      563.88     33.30 o
  -7  -5   1      626.15      638.30     50.89 o
  -6  -5   1       19.20       14.12      2.80 o
  -5  -5   1        8.04        4.94      0.96 o
  -4  -5   1       56.94       69.49      3.22 o
  -3  -5   1      102.24      103.37      5.19 o
  -2  -5   1       64.22       74.58      3.72 o
  -1  -5   1       30.72       28.76      1.33 o
   0  -5   1      280.18      241.43      6.75 o
   1  -5   1      366.27      369.04      9.38 o
   2  -5   1      737.71      847.97     21.25 o
   3  -5   1       14.02       18.35      1.14 o
   4  -5   1      361.43      399.08     23.42 o
   5  -5   1        4.20        3.05      0.77 o
   6  -5   1      313.95      336.66     12.89 o
   7  -5   1      193.26      189.37      8.02 o
   8  -5   1      459.92      432.18     13.91 o
  -8  -4   1      188.94      166.65     18.84 o
  -7  -4   1        2.86        2.89      0.64 o
  -6  -4   1        3.29        3.03      0.52 o
  -5  -4   1        1.73        2.64      0.76 o
  -4  -4   1     1322.03     1385.34     47.22 o
  -3  -4   1      189.70      176.04      8.68 o
  -2  -4   1      255.46      274.96      8.85 o
  -1  -4   1     1088.04     1049.83     48.84 o
   0  -4   1     1611.22     1635.70     76.99 o
   1  -4   1      623.41      651.91     16.22 o
   2  -4   1     2516.19     2514.57    156.72 o
   3  -4   1       83.21      100.39      4.47 o
   4  -4   1      732.12      764.50     26.57 o
   5  -4   1        5.05        2.38      0.70 o
   6  -4   1       63.92       63.73      3.58 o
   7  -4   1      329.05      316.33      9.54 o
   8  -4   1     1483.09     1511.05     50.01 o
  -8  -3   1       49.96       44.88      2.13 o
  -7  -3   1        0.94        1.21      0.65 o
  -6  -3   1        9.51       11.89      0.86 o
  -5  -3   1      155.34      152.64      5.57 o
  -4  -3   1      367.66      305.38     10.55 o
  -3  -3   1      182.50      171.86      5.13 o
  -2  -3   1      220.52      223.65      8.29 o
  -1  -3   1      715.91      665.87     44.69 o
   1  -3   1       25.72       20.77      0.89 o
   2  -3   1        1.96       -0.08      0.49 o
   3  -3   1     2971.40     2882.72     86.83 o
   4  -3   1       99.45       89.89      4.33 o
   5  -3   1      154.23      167.79      6.11 o
   6  -3   1       11.09       15.90      1.07 o
   7  -3   1      102.60      113.02      5.88 o
   8  -3   1       19.97       17.44      1.17 o
  -8  -2   1      188.74      177.09      8.04 o
  -7  -2   1       31.60       35.88      2.00 o
  -6  -2   1      100.56      118.98      4.18 o
  -5  -2   1       20.45       18.58      1.31 o
  -4  -2   1     1785.29     1819.41     57.60 o
  -3  -2   1        1.77        5.19      0.42 o
  -2  -2   1      243.63      218.24      6.19 o
   1  -2   1      149.25      108.93      3.21 o
   2  -2   1       15.70       15.64      0.93 o
   3  -2   1      537.47      591.34     21.44 o
   4  -2   1       28.42       22.31      1.16 o
   5  -2   1       22.76       20.40      1.28 o
   6  -2   1      459.55      482.73     17.46 o
   7  -2   1        4.72        6.36      0.71 o
   8  -2   1       17.20       18.70      1.13 o
   9  -2   1       45.33       39.47      1.94 o
  -8  -1   1       22.01       26.69      1.41 o
  -7  -1   1      210.76      222.31      7.25 o
  -6  -1   1      151.57      168.62      6.73 o
  -5  -1   1       80.57       63.80      2.63 o
  -4  -1   1      487.63      578.56     15.19 o
  -3  -1   1      123.30      108.88      3.24 o
   1  -1   1       23.84       19.56      1.05 o
   2  -1   1      846.65      859.54     38.70 o
   3  -1   1      597.51      591.12     15.19 o
   4  -1   1       83.61       95.94      3.43 o
   5  -1   1        9.68       11.54      0.96 o
   6  -1   1      331.86      381.83     16.99 o
   7  -1   1      311.30      324.75     12.16 o
   8  -1   1       54.83       47.93      2.31 o
  -9   0   1       84.69       64.07      4.10 o
  -8   0   1      399.50      367.61     12.64 o
  -7   0   1        2.05        1.85      0.66 o
  -6   0   1        4.86        3.73      0.73 o
  -5   0   1        8.38        6.67      0.77 o
  -4   0   1      532.05      575.68     14.70 o
  -3   0   1       35.81       44.97      3.04 o
  -2   0   1       66.03       63.10      1.90 o
   1   0   1      252.48      204.07      7.32 o
   2   0   1     1924.65     1773.77     59.90 o
   3   0   1     2276.62     2048.91     86.11 o
   4   0   1      146.52      144.52      6.51 o
   5   0   1      611.01      620.02     20.51 o
   6   0   1      321.75      306.64      9.43 o
   7   0   1      128.35      138.84      4.79 o
   8   0   1      161.54      176.57     13.35 o
  -9   1   1       47.22       37.54      3.41 o
  -8   1   1       27.33       31.01      1.68 o
  -7   1   1       65.11       62.53      2.42 o
  -6   1   1       21.96       24.60      1.43 o
  -5   1   1        9.75        7.30      0.83 o
  -4   1   1       84.34       74.78      2.42 o
  -3   1   1      465.37      451.19     15.20 o
  -1   1   1      963.71      720.71     24.74 o
   1   1   1       19.11       14.45      0.99 o
   3   1   1        1.22        2.32      0.45 o
   4   1   1      102.18      103.67      3.84 o
   5   1   1        4.22        4.69      0.77 o
   6   1   1      115.60      127.68      4.55 o
   7   1   1       42.29       40.88      1.79 o
   8   1   1      387.45      357.15     11.98 o
  -9   2   1       23.64       21.22      1.41 o
  -8   2   1      365.05      372.29     18.44 o
  -7   2   1      168.60      171.55      6.04 o
  -6   2   1       64.34       70.11      2.90 o
  -5   2   1      144.25      132.36      6.32 o
  -4   2   1      160.86      177.66      5.29 o
  -3   2   1      393.35      406.19     16.39 o
  -2   2   1     4190.75     3112.53    214.08 o
  -1   2   1      407.51      323.77      9.42 o
   0   2   1       15.67       19.55      0.93 o
   1   2   1      447.88      425.87     11.11 o
   2   2   1        0.14        7.59      0.58 o
   3   2   1      318.75      296.61      7.84 o
   4   2   1      908.65      896.97     29.00 o
   5   2   1       28.67       35.20      1.43 o
   6   2   1      353.82      359.91     10.76 o
   7   2   1       66.29       57.25      2.99 o
   8   2   1      287.30      271.92     11.04 o
  -9   3   1       68.13       49.38      3.31 o
  -8   3   1        2.60        1.66      0.83 o
  -7   3   1        6.26        6.63      0.80 o
  -6   3   1      199.28      248.90      7.62 o
  -5   3   1      179.00      215.54      7.70 o
  -4   3   1     1253.80     1309.81     57.89 o
  -3   3   1      359.66      382.29     13.92 o
  -2   3   1     1256.43     1211.07     29.25 o
  -1   3   1       23.57       14.35      0.75 o
   0   3   1      116.60      104.21      2.89 o
   1   3   1     1326.53     1157.67     39.32 o
   2   3   1       77.08      101.16      2.89 o
   3   3   1        2.36        2.61      0.39 o
   4   3   1       10.71        9.43      0.67 o
   5   3   1        0.25        0.34      0.59 o
   6   3   1      202.03      206.28      8.90 o
   7   3   1       35.08       38.76      1.85 o
   8   3   1       57.31       48.57      3.23 o
  -9   4   1       58.95       43.25      2.74 o
  -8   4   1       80.42       77.08      2.78 o
  -7   4   1        7.22        8.74      0.90 o
  -6   4   1        3.94        2.33      0.72 o
  -5   4   1      440.48      463.40     12.09 o
  -4   4   1     1379.61     1335.18     42.67 o
  -3   4   1      332.60      334.12     10.02 o
  -2   4   1       12.16        9.61      0.63 o
   0   4   1      508.79      633.43     15.59 o
   1   4   1      110.32       93.95      2.73 o
   2   4   1     1884.30     2001.09    132.28 o
   3   4   1      185.28      193.37      6.63 o
   4   4   1       21.16       34.31      1.32 o
   5   4   1      673.75      709.31     30.56 o
   6   4   1      142.54      150.86      4.70 o
   7   4   1        0.83        0.67      0.71 o
  -8   5   1      152.65      138.07      4.96 o
  -7   5   1      236.80      253.78     11.95 o
  -6   5   1       96.59      113.48      5.46 o
  -5   5   1       75.47       69.64      2.61 o
  -4   5   1     1120.51     1227.22     40.08 o
  -3   5   1        0.67       -0.17      0.87 o
  -2   5   1     1875.98     1961.81     54.58 o
  -1   5   1       40.46       26.24      1.07 o
   0   5   1      745.30      799.23     21.53 o
   1   5   1      107.12      106.76      3.06 o
   2   5   1      336.82      357.27     13.74 o
   3   5   1       42.27       50.24      2.19 o
   4   5   1      515.71      563.71     15.65 o
   5   5   1      117.29      119.38      3.82 o
   6   5   1       13.30       12.54      1.34 o
   7   5   1      164.57      139.00     14.08 o
  -8   6   1       35.14       35.67      2.38 o
  -7   6   1      168.00      181.14      6.18 o
  -6   6   1       70.53       72.08      3.85 o
  -5   6   1      153.13      157.26      5.30 o
  -4   6   1        5.26        8.29      0.85 o
  -3   6   1      291.12      261.97      9.44 o
  -2   6   1        0.16        0.43      0.48 o
  -1   6   1      880.93     1007.39     32.37 o
   0   6   1      179.77      173.39      6.10 o
   1   6   1       10.77        6.96      0.47 o
   2   6   1        6.29        4.93      0.41 o
   3   6   1       67.50       66.79      3.90 o
   4   6   1      107.23      120.48      5.34 o
   5   6   1        3.00        3.53      0.70 o
   6   6   1       84.40       83.97      4.34 o
   7   6   1       70.19       63.72      3.29 o
  -8   7   1        6.80        6.20      0.78 o
  -7   7   1      133.57      128.14      4.74 o
  -6   7   1       17.49       15.74      1.22 o
  -5   7   1      178.95      179.53      5.68 o
  -4   7   1       56.10       76.45      2.73 o
  -3   7   1      281.80      313.90      8.68 o
  -2   7   1      487.69      482.38     16.38 o
  -1   7   1     2048.46     1970.43     66.86 o
   0   7   1        8.65       10.25      0.63 o
   1   7   1      417.03      411.11     10.75 o
   2   7   1       93.78       96.59      2.98 o
   3   7   1        7.04       13.18      1.07 o
   4   7   1       11.21        7.23      0.75 o
   5   7   1        6.03        5.66      0.80 o
   6   7   1      228.07      246.29      9.52 o
  -7   8   1      123.32      118.66      6.95 o
  -6   8   1       12.14       14.19      0.97 o
  -5   8   1       82.08       95.41      4.44 o
  -4   8   1      298.66      329.35     10.82 o
  -3   8   1      556.40      557.89     16.35 o
  -2   8   1      408.78      384.63     10.35 o
  -1   8   1       76.15       73.90      2.55 o
   0   8   1      505.90      542.52     16.08 o
   1   8   1      158.41      146.49      4.70 o
   2   8   1      179.34      181.83      7.10 o
   3   8   1       14.54       16.14      1.13 o
   4   8   1       77.62       94.98      4.96 o
   5   8   1       32.53       35.97      2.49 o
  -7   9   1       86.91       77.45      6.70 o
  -6   9   1        4.85        4.40      0.70 o
  -5   9   1       15.25       10.70      0.83 o
  -4   9   1      503.22      475.61     14.32 o
  -3   9   1       99.01       78.17      2.79 o
  -2   9   1     1570.70     1685.88     46.86 o
  -1   9   1      144.28      127.67      4.35 o
   0   9   1        1.54        0.68      0.32 o
   1   9   1        4.29        4.45      0.47 o
   2   9   1      357.50      365.48     13.97 o
   3   9   1     1110.89     1165.24     46.11 o
   4   9   1        1.99        0.83      0.57 o
   5   9   1      364.88      359.58     16.78 o
  -6  10   1       37.13       30.14      2.14 o
  -5  10   1        8.46       12.74      1.00 o
  -4  10   1       48.29       51.99      2.21 o
  -3  10   1       34.05       29.75      1.56 o
  -2  10   1      384.96      362.85     12.53 o
  -1  10   1        5.95        5.58      0.53 o
   0  10   1        5.11        8.18      0.64 o
   1  10   1       73.36       63.49      5.09 o
   3  10   1      105.44      105.53      7.45 o
   4  10   1      192.22      165.78     10.98 o
  -5  11   1       32.39       38.00      2.59 o
  -4  11   1        1.95        3.18      0.69 o
  -3  11   1       99.88       98.13      3.70 o
  -2  11   1       14.77       12.27      0.85 o
  -1  11   1       21.17       23.85      3.93 o
   0  11   1       27.45       27.60      2.11 o
   1  11   1      147.03       85.59      5.48 o
  -3  12   1        6.02        3.45      0.70 o
  -2  12   1        6.35        1.84      0.81 o
  -1  12   1      233.56      195.22     15.58 o
   0  12   1        2.07        1.01      1.20 o
   0 -12   2        0.58       -0.28      0.69 o
   1 -12   2      158.94      149.81      6.95 o
   2 -12   2       63.35       52.90      3.31 o
   3 -12   2      320.25      329.37     14.08 o
   4 -12   2        0.75        0.27      0.63 o
   0 -11   2      294.87      237.30     11.78 o
   1 -11   2      220.06      196.90      9.36 o
   2 -11   2        7.88        6.51      0.99 o
   3 -11   2       26.84       28.60      1.61 o
   4 -11   2       70.25       83.01      4.45 o
   5 -11   2       76.03       75.56      4.37 o
  -1 -10   2       21.52        9.44      1.22 o
   0 -10   2       44.11       35.99      2.04 o
   1 -10   2      189.01      176.92     10.32 o
   2 -10   2      296.84      256.36      7.73 o
   3 -10   2      123.33      117.77      5.59 o
   4 -10   2        7.22        3.10      0.62 o
   5 -10   2       18.51       17.90      1.13 o
   6 -10   2       54.05       62.69      3.02 o
  -5  -9   2      235.39      229.37     41.46 o
  -1  -9   2        8.74       10.20      0.96 o
   0  -9   2      118.67       93.97      4.80 o
   1  -9   2       67.88       59.74      2.21 o
   2  -9   2      542.92      524.24     15.40 o
   3  -9   2       40.13       33.60      1.49 o
   4  -9   2      542.41      587.45     18.35 o
   5  -9   2      184.06      184.32      6.04 o
   6  -9   2        1.28        1.66      0.59 o
   7  -9   2       46.20       42.98      2.92 o
  -6  -8   2       36.52       37.68      4.94 o
  -5  -8   2      181.70      203.42      9.07 o
  -4  -8   2        0.02       -0.19      0.35 o
  -3  -8   2       15.44       10.76      0.82 o
  -1  -8   2      376.45      321.76     27.08 o
   0  -8   2       27.36       23.78      1.64 o
   1  -8   2        4.02        4.96      0.62 o
   2  -8   2       92.54       78.16      2.46 o
   3  -8   2       77.61       86.55      3.08 o
   4  -8   2        2.59        2.58      0.67 o
   5  -8   2        4.38        3.05      0.71 o
   6  -8   2      485.90      546.66     31.80 o
   7  -8   2       62.15       64.54      2.89 o
  -6  -7   2        2.65        3.32      0.61 o
  -5  -7   2       39.30       42.13      2.62 o
  -4  -7   2      892.63      931.16     45.83 o
  -3  -7   2      525.99      533.88     20.94 o
  -1  -7   2     1770.59     1716.73     90.11 o
   0  -7   2        4.29        6.44      0.75 o
   1  -7   2      187.67      202.38      7.09 o
   2  -7   2       55.01       59.06      2.78 o
   3  -7   2      334.23      331.38      9.31 o
   4  -7   2       21.82       19.86      1.14 o
   5  -7   2        0.61        0.13      0.59 o
   6  -7   2       32.19       35.92      2.37 o
   7  -7   2       15.52       14.72      1.06 o
   8  -7   2       90.25       77.97      4.56 o
  -7  -6   2       22.99       19.24      2.03 o
  -6  -6   2        0.09        0.94      0.67 o
  -5  -6   2       20.94       26.04      1.54 o
  -4  -6   2      179.60      176.85      9.25 o
  -3  -6   2      213.83      202.61      7.52 o
  -2  -6   2      363.21      384.43     21.17 o
  -1  -6   2     1316.41     1287.40     67.33 o
   0  -6   2     1174.51     1301.79     58.79 o
   1  -6   2        0.65        1.54      0.34 o
   2  -6   2        0.00        0.88      0.44 o
   3  -6   2        0.01        0.74      0.59 o
   4  -6   2       12.92       13.87      1.01 o
   5  -6   2      304.39      325.51     14.37 o
   6  -6   2      423.02      463.73     15.52 o
   7  -6   2      226.96      218.91      8.25 o
   8  -6   2      425.85      381.57     19.14 o
  -7  -5   2       13.28       10.71      1.20 o
  -6  -5   2       25.23       27.79      1.77 o
  -5  -5   2        6.87        6.41      0.84 o
  -4  -5   2      334.42      345.65     12.81 o
  -3  -5   2      241.25      236.32     15.76 o
  -2  -5   2     1489.02     1326.57    119.03 o
  -1  -5   2      682.27      668.00     32.86 o
   0  -5   2        7.93        2.57      0.40 o
   1  -5   2        2.60        4.28      0.42 o
   2  -5   2     2188.49     2412.00     94.51 o
   3  -5   2      709.12      757.45     28.95 o
   4  -5   2       41.27       39.95      1.86 o
   5  -5   2        3.11        2.91      0.78 o
   6  -5   2     1791.43     2088.79    114.52 o
   7  -5   2       34.62       33.72      1.88 o
   8  -5   2      211.66      206.29     10.31 o
  -8  -4   2        2.73        3.08      0.87 o
  -7  -4   2        1.34        1.75      0.71 o
  -6  -4   2      193.56      198.22      8.64 o
  -5  -4   2      304.86      302.84      8.36 o
  -4  -4   2      404.33      420.68     14.87 o
  -3  -4   2      612.80      609.19     31.25 o
  -2  -4   2      789.45      758.61     33.95 o
   0  -4   2     1229.35     1223.56     47.44 o
   1  -4   2      682.06      699.18     17.47 o
   2  -4   2      125.66      109.52      4.60 o
   3  -4   2      861.59      918.01     23.25 o
   4  -4   2      243.82      234.65     10.60 o
   5  -4   2      281.54      325.69     13.46 o
   6  -4   2       98.06       96.18      4.65 o
   7  -4   2      544.43      549.23     29.34 o
   8  -4   2      199.23      183.51      8.43 o
  -8  -3   2        6.53        7.43      0.82 o
  -7  -3   2       20.94       23.82      1.21 o
  -6  -3   2       12.96       16.67      0.97 o
  -5  -3   2        6.92       10.59      0.93 o
  -4  -3   2      383.30      425.20     15.24 o
  -3  -3   2      932.51      924.45     23.91 o
  -2  -3   2        4.27        6.74      0.59 o
   0  -3   2       99.22       98.25      3.34 o
   1  -3   2     3197.47     2712.48    180.25 o
   2  -3   2       69.81       82.64      2.75 o
   3  -3   2      384.07      379.81     12.11 o
   4  -3   2        4.22        2.74      0.62 o
   5  -3   2       35.33       39.62      1.70 o
   6  -3   2       35.12       35.73      1.54 o
   7  -3   2        3.38        4.02      0.82 o
   8  -3   2      137.28      137.52      5.74 o
  -8  -2   2        2.62        2.19      0.68 o
  -7  -2   2       95.83       95.53      3.50 o
  -6  -2   2       59.37       81.32      3.16 o
  -5  -2   2       63.18       57.80      2.28 o
  -4  -2   2     2535.36     2800.21     93.97 o
  -3  -2   2      529.07      506.05     14.29 o
  -2  -2   2     2375.83     2118.54    139.11 o
  -1  -2   2      463.07      401.08     13.55 o
   0  -2   2     1074.12      867.58     44.76 o
   1  -2   2     1932.81     1576.64    113.52 o
   2  -2   2       46.81       51.82      1.64 o
   3  -2   2        0.01        0.37      0.49 o
   4  -2   2        2.08       -0.02      0.74 o
   5  -2   2      615.37      619.85     20.46 o
   6  -2   2      319.44      289.91     10.37 o
   7  -2   2       25.86       32.95      1.64 o
   8  -2   2      313.66      309.93      9.63 o
  -8  -1   2      110.52      106.63      3.75 o
  -7  -1   2       33.67       36.21      1.61 o
  -6  -1   2       15.17       16.39      1.04 o
  -5  -1   2      491.56      486.13     16.53 o
  -4  -1   2     1594.32     1484.94     57.70 o
  -3  -1   2      142.53      178.11      5.17 o
  -1  -1   2      695.43      552.60     17.95 o
   1  -1   2        6.51        3.59      0.43 o
   2  -1   2     1506.04     1184.05     46.78 o
   3  -1   2      264.51      237.28     12.56 o
   4  -1   2       12.09        7.91      0.71 o
   5  -1   2       58.53       56.84      2.78 o
   6  -1   2     1195.97     1291.95     52.11 o
   7  -1   2       24.96       33.34      1.97 o
   8  -1   2        0.02        0.44      0.67 o
  -9   0   2      125.91      120.11      6.82 o
  -8   0   2       34.36       41.34      2.03 o
  -7   0   2        4.80        6.58      0.89 o
  -6   0   2        3.94        2.84      0.78 o
  -5   0   2      105.37      103.54      4.01 o
  -4   0   2      101.84      106.16      3.21 o
  -3   0   2        0.38        7.33      0.54 o
  -2   0   2     3421.88     3219.31    216.05 o
   1   0   2       83.71       63.96      2.55 o
   2   0   2     2515.42     2223.97    150.02 o
   3   0   2      159.73      134.78      7.05 o
   4   0   2     3237.87     3200.66    115.92 o
   5   0   2      274.01      334.63     10.00 o
   6   0   2      413.99      450.35     18.70 o
   7   0   2      191.26      215.45      7.24 o
   8   0   2       23.95       30.46      2.32 o
  -9   1   2       69.61       62.77      4.95 o
  -8   1   2        0.62        1.01      0.67 o
  -7   1   2       17.99       17.77      1.13 o
  -6   1   2      513.94      476.66     17.53 o
  -5   1   2       14.91       16.73      1.06 o
  -4   1   2      247.34      195.74      5.67 o
  -3   1   2      252.89      281.60     15.57 o
  -2   1   2       47.76       47.68      2.87 o
  -1   1   2      283.96      238.78     14.36 o
   1   1   2      732.71      634.97     24.58 o
   2   1   2     1434.09     1291.58     43.97 o
   3   1   2       29.45       38.51      1.40 o
   4   1   2       28.19       29.01      1.33 o
   5   1   2       23.35       25.47      1.26 o
   6   1   2        7.02        6.87      0.71 o
   7   1   2       25.83       27.66      1.38 o
   8   1   2      155.54      147.15      4.64 o
  -9   2   2       28.34       29.41      1.86 o
  -8   2   2       19.34       17.43      1.24 o
  -7   2   2       66.89       63.12      3.06 o
  -6   2   2        6.87        8.36      0.85 o
  -5   2   2      245.14      231.64      8.25 o
  -4   2   2       97.37      123.37      4.89 o
  -3   2   2      652.01      670.38     25.17 o
  -2   2   2     1437.97     1251.65     35.26 o
  -1   2   2      305.70      256.31      6.66 o
   0   2   2      161.70      127.04      3.48 o
   1   2   2      979.26      798.57     24.57 o
   2   2   2      734.87      706.40     16.76 o
   3   2   2       37.98       33.66      1.20 o
   4   2   2       78.33       65.89      2.63 o
   5   2   2        1.52        1.57      0.62 o
   6   2   2        2.76        2.90      0.67 o
   7   2   2        3.13        4.00      0.71 o
   8   2   2      144.68      131.79      4.63 o
  -9   3   2       64.22       51.79      2.01 o
  -8   3   2       82.36       87.85      4.51 o
  -7   3   2       17.28       20.07      1.19 o
  -6   3   2      106.75      103.71      6.36 o
  -5   3   2      409.44      411.41     14.35 o
  -4   3   2        0.89        2.69      0.67 o
  -3   3   2      861.13      839.48     27.53 o
  -2   3   2      132.94      138.75      3.98 o
  -1   3   2      781.21      687.03     17.52 o
   0   3   2       29.60       27.33      0.95 o
   1   3   2     2178.45     1966.36    132.77 o
   2   3   2      265.81      268.95      7.07 o
   3   3   2      506.08      542.86     16.88 o
   4   3   2       40.80       42.25      1.92 o
   5   3   2       69.26       81.12      2.99 o
   6   3   2      488.34      487.81     14.40 o
   7   3   2       41.20       39.65      2.02 o
   8   3   2       45.44       47.41      4.70 o
  -9   4   2       71.56       51.56      2.91 o
  -8   4   2       15.52       15.53      1.23 o
  -7   4   2      198.35      228.22     15.75 o
  -6   4   2        2.05        1.59      0.75 o
  -5   4   2       77.15       69.02      2.35 o
  -4   4   2     3414.86     3446.86    137.16 o
  -3   4   2       60.42       82.27      2.69 o
  -2   4   2     1374.99     1528.67     41.88 o
  -1   4   2      127.76      138.86      3.85 o
   0   4   2      129.45      127.04      3.67 o
   1   4   2        0.25        0.86      0.31 o
   2   4   2     2449.79     2454.80    168.42 o
   3   4   2      178.23      164.94      5.75 o
   4   4   2       10.86       11.08      0.68 o
   5   4   2        1.74        5.08      0.51 o
   6   4   2      702.68      784.01     19.34 o
   7   4   2      148.61      136.73      7.81 o
  -8   5   2       14.96       11.34      1.00 o
  -7   5   2       81.14       79.46      2.95 o
  -6   5   2       21.29       22.30      1.26 o
  -5   5   2        3.47        3.99      0.74 o
  -4   5   2       87.79       80.71      3.27 o
  -3   5   2      114.29      118.34      4.40 o
  -2   5   2      233.62      219.60      6.20 o
  -1   5   2      240.52      239.36      6.59 o
   0   5   2        2.84        7.01      0.54 o
   1   5   2      476.31      455.61     15.99 o
   2   5   2        0.16        0.49      0.31 o
   3   5   2      140.13      148.80      4.27 o
   4   5   2      520.29      524.37     15.31 o
   5   5   2      372.15      397.74     11.88 o
   6   5   2       96.27       89.57      8.99 o
   7   5   2       23.27       17.29      1.80 o
  -8   6   2       65.53       63.97      4.55 o
  -7   6   2       24.21       23.62      1.24 o
  -6   6   2      100.07      100.81      3.51 o
  -5   6   2      234.28      246.87      9.52 o
  -4   6   2      151.66      147.86      4.71 o
  -3   6   2      138.32      152.57      5.64 o
  -2   6   2      178.33      179.73      6.38 o
  -1   6   2        3.81        0.41      0.41 o
   0   6   2      141.81      140.47      5.01 o
   1   6   2      112.86      121.21      4.35 o
   2   6   2      670.97      706.78     17.69 o
   3   6   2      546.70      543.73     14.93 o
   4   6   2      227.42      235.60     10.01 o
   5   6   2       86.68       85.42      6.59 o
   6   6   2       96.31       96.68      5.04 o
  -8   7   2        3.73        2.55      0.74 o
  -7   7   2      257.39      242.59     16.41 o
  -6   7   2       28.98       25.52      1.29 o
  -5   7   2       26.59       22.22      1.15 o
  -4   7   2        9.61        5.15      0.68 o
  -3   7   2        9.39        9.61      0.79 o
  -2   7   2       83.94       97.39      3.28 o
  -1   7   2      479.06      465.12     15.70 o
   0   7   2      111.07      102.99      3.13 o
   1   7   2      384.14      430.20     11.29 o
   2   7   2       36.33       30.29      1.25 o
   3   7   2       50.56       42.19      2.70 o
   4   7   2       73.64       68.60      3.34 o
   5   7   2       38.12       35.85      3.09 o
   6   7   2       20.02       23.32      1.70 o
  -7   8   2       23.77       24.25      1.77 o
  -6   8   2      254.77      239.55     10.84 o
  -5   8   2      412.83      414.74     15.66 o
  -4   8   2      235.49      257.01      8.28 o
  -3   8   2     1077.32     1137.09     32.49 o
  -2   8   2     1523.62     1588.67     38.50 o
  -1   8   2       15.91       17.96      0.91 o
   0   8   2       47.34       46.02      1.89 o
   1   8   2     1940.68     1983.58     58.60 o
   2   8   2      300.62      298.20      9.41 o
   3   8   2      959.87     1017.81     37.99 o
   4   8   2        6.08        7.25      0.79 o
   5   8   2        7.15        5.95      0.78 o
  -7   9   2        7.21        6.68      0.76 o
  -6   9   2       80.98       77.29      3.48 o
  -5   9   2       15.76       14.45      1.02 o
  -4   9   2      171.02      150.03      5.86 o
  -3   9   2       40.41       33.35      1.58 o
  -2   9   2      160.11      180.46      5.93 o
  -1   9   2        0.02       -0.23      0.52 o
   0   9   2      209.68      233.81      7.88 o
   1   9   2       12.64       17.06      0.81 o
   2   9   2      474.01      444.61     25.10 o
   3   9   2        0.06        0.56      0.62 o
   4   9   2      567.38      587.16     21.74 o
  -6  10   2       73.94       79.12      5.14 o
  -5  10   2        0.46        2.23      0.60 o
  -4  10   2      119.73      125.20      4.67 o
  -3  10   2        3.16        8.83      0.78 o
  -2  10   2      213.47      237.83      7.60 o
  -1  10   2       23.13       26.79      1.49 o
   0  10   2       94.00       96.15      3.40 o
   1  10   2       40.22       37.57      2.52 o
   2  10   2       48.26       43.51      8.72 o
   3  10   2       18.40       10.22      3.51 o
  -5  11   2       16.25       16.06      1.38 o
  -4  11   2       62.47       64.02      3.10 o
  -3  11   2        4.24        8.21      0.86 o
  -2  11   2       22.34       26.86      1.39 o
  -1  11   2       28.74       34.95      1.69 o
   0  11   2       30.82       30.39      3.14 o
   1  11   2        0.80        1.74      0.91 o
  -3  12   2        4.81        1.24      0.53 o
  -2  12   2       33.37       31.04      3.31 o
  -1  12   2       23.03       23.87      1.62 o
   0  12   2      156.33      109.74     14.16 o
   0 -12   3       38.40       22.38      2.79 o
   1 -12   3       16.36       16.47      1.65 o
   2 -12   3        0.05        0.99      1.47 o
   3 -12   3       15.01       23.47      1.47 o
   4 -12   3       68.60       71.82      5.21 o
   0 -11   3        0.09        1.87      0.87 o
   1 -11   3      254.18      213.22     11.77 o
   2 -11   3       61.62       60.60      8.30 o
   3 -11   3      181.76      193.45      6.38 o
   4 -11   3       58.91       75.00      4.06 o
   5 -11   3       90.74       92.48      5.77 o
  -1 -10   3      277.84      211.89     25.10 o
   0 -10   3        0.43       -0.21      0.91 o
   1 -10   3       42.07       49.70      3.01 o
   2 -10   3      161.62      153.69      6.27 o
   3 -10   3      194.87      192.47      7.89 o
   4 -10   3       89.21       89.79      3.25 o
   5 -10   3      150.88      157.70      8.08 o
   6 -10   3        0.08       -0.14      0.83 o
  -5  -9   3      202.33      154.88      6.48 o
  -1  -9   3      264.94      188.04     11.77 o
   0  -9   3        0.79       -1.06      1.28 o
   1  -9   3       49.29       45.59      3.04 o
   2  -9   3        5.34        3.09      0.49 o
   3  -9   3      205.30      200.34      6.87 o
   4  -9   3      157.75      160.41      6.99 o
   5  -9   3      378.61      366.96     11.50 o
   6  -9   3       15.74       17.87      1.34 o
   7  -9   3       84.19       73.51      6.44 o
  -6  -8   3       12.18        9.87      1.98 o
  -5  -8   3      108.48      113.14      5.53 o
  -4  -8   3       51.66       55.34      2.59 o
  -1  -8   3      454.71      355.09     32.68 o
   0  -8   3       62.13       68.51      3.41 o
   1  -8   3        3.10        2.17      0.40 o
   2  -8   3        8.51       11.34      0.71 o
   3  -8   3      551.55      521.63     15.73 o
   4  -8   3      295.20      307.65     10.33 o
   5  -8   3       54.04       51.85      2.23 o
   6  -8   3        0.07        1.45      0.86 o
   7  -8   3        1.95        1.95      0.69 o
  -6  -7   3       10.08        7.41      0.82 o
  -5  -7   3        9.19       11.55      1.09 o
  -4  -7   3        7.07        6.33      0.94 o
  -1  -7   3     1219.70     1155.81     60.48 o
   0  -7   3       50.47       51.65      3.09 o
   1  -7   3      230.83      255.64      8.77 o
   2  -7   3      138.67      127.67      4.90 o
   3  -7   3      401.93      425.52     11.27 o
   4  -7   3       38.82       51.30      2.22 o
   5  -7   3       10.52       10.27      0.83 o
   6  -7   3     1212.33     1359.75     69.35 o
   7  -7   3       57.58       53.29      3.95 o
   8  -7   3        5.42        5.37      0.90 o
  -7  -6   3       18.82       13.85      2.54 o
  -6  -6   3        4.87        7.79      1.02 o
  -5  -6   3       12.61       13.53      1.18 o
  -4  -6   3        0.18       -0.14      0.52 o
  -3  -6   3       25.64       21.90      1.10 o
  -1  -6   3       64.55       62.53      3.90 o
   0  -6   3     1214.23     1267.02     57.32 o
   1  -6   3       69.34       57.10      2.26 o
   2  -6   3      832.95      871.86     28.67 o
   3  -6   3       21.00       19.56      1.22 o
   4  -6   3      525.17      604.51     15.73 o
   5  -6   3      252.08      290.61     13.98 o
   6  -6   3      387.32      426.68     22.22 o
   7  -6   3       41.11       43.13      1.80 o
   8  -6   3      684.99      655.69     49.81 o
  -7  -5   3       79.08       70.08      7.76 o
  -6  -5   3      152.95      177.90      7.47 o
  -5  -5   3      112.41      126.38      6.20 o
  -4  -5   3      590.58      626.65     26.50 o
  -3  -5   3       24.10       28.07      1.57 o
  -1  -5   3       16.86       22.48      1.32 o
   0  -5   3      640.02      625.16     21.62 o
   1  -5   3      751.77      780.44     19.10 o
   2  -5   3      143.35      152.82      4.49 o
   3  -5   3      179.91      203.20      9.35 o
   4  -5   3       13.98       18.15      1.28 o
   5  -5   3       74.75       82.70      2.87 o
   6  -5   3      969.90     1126.06     66.43 o
   7  -5   3      761.28      705.61     25.66 o
   8  -5   3      683.27      671.85     28.07 o
  -8  -4   3       15.07       11.40      1.37 o
  -7  -4   3       28.67       23.59      1.58 o
  -6  -4   3        8.47       10.98      0.80 o
  -5  -4   3      247.15      214.47      8.27 o
  -4  -4   3      335.08      328.30     11.86 o
  -3  -4   3       97.66      107.25      5.57 o
  -1  -4   3      282.17      229.11      9.48 o
   0  -4   3        1.29        0.61      0.37 o
   1  -4   3      687.80      652.03     15.95 o
   2  -4   3      533.52      636.76     29.85 o
   3  -4   3      217.45      220.73      9.47 o
   4  -4   3      719.62      764.79     40.90 o
   5  -4   3       35.76       40.74      1.70 o
   6  -4   3        2.58        2.65      0.64 o
   7  -4   3        3.06        5.18      0.82 o
   8  -4   3      306.49      274.48      8.52 o
  -8  -3   3       38.72       34.62      1.95 o
  -7  -3   3       28.65       26.84      1.58 o
  -6  -3   3      139.07      125.95      4.31 o
  -5  -3   3      323.55      332.36     11.42 o
  -4  -3   3      727.52      870.68     28.35 o
  -3  -3   3      121.56      124.68      4.53 o
  -1  -3   3       10.41        9.44      0.45 o
   0  -3   3      187.97      208.54      5.68 o
   2  -3   3      505.74      532.10     19.18 o
   3  -3   3      429.44      423.11     20.31 o
   4  -3   3      342.87      367.14     14.48 o
   5  -3   3      166.79      182.12      5.29 o
   6  -3   3       69.29       68.70      3.21 o
   7  -3   3      319.21      331.53     11.95 o
   8  -3   3       16.10       14.77      1.18 o
  -8  -2   3      185.96      176.89      9.83 o
  -7  -2   3      210.47      220.88      6.97 o
  -6  -2   3     1398.32     1408.56     46.50 o
  -5  -2   3      111.56      122.64      3.79 o
  -3  -2   3      673.90      727.24     18.70 o
  -2  -2   3     1400.54     1232.77     37.64 o
  -1  -2   3      793.01      757.23     81.71 o
   0  -2   3       25.13       13.71      0.63 o
   1  -2   3     1944.31     1828.49    122.51 o
   2  -2   3        8.59       25.49      1.39 o
   3  -2   3       28.42       37.47      1.80 o
   4  -2   3      835.29      924.18     34.74 o
   5  -2   3        7.50        5.94      0.71 o
   6  -2   3      254.41      271.29     15.87 o
   7  -2   3      232.90      260.32      7.73 o
   8  -2   3       44.83       43.24      1.88 o
  -9  -1   3        0.25       -0.64      0.91 o
  -8  -1   3       20.17       19.33      1.19 o
  -7  -1   3        5.34        7.27      0.80 o
  -6  -1   3      662.11      663.75     25.19 o
  -5  -1   3       41.63       43.25      2.80 o
  -4  -1   3      273.65      335.54     17.48 o
  -3  -1   3     1624.07     1621.27     65.10 o
  -2  -1   3      142.25      116.76      3.36 o
  -1  -1   3       17.69       16.59      0.83 o
   0  -1   3      244.51      197.16     11.73 o
   1  -1   3       61.42       49.80      1.94 o
   2  -1   3      959.70      861.84     32.71 o
   3  -1   3        9.89       13.69      0.81 o
   4  -1   3      692.77      656.06     21.63 o
   5  -1   3      461.59      505.18     13.03 o
   6  -1   3      237.73      253.60      7.96 o
   7  -1   3        9.70        9.63      0.81 o
   8  -1   3      283.25      275.96      8.83 o
  -9   0   3      104.47      104.85      6.49 o
  -8   0   3       13.33       13.22      1.06 o
  -7   0   3       46.37       43.65      2.05 o
  -6   0   3       67.41       63.63      3.10 o
  -5   0   3       13.18       12.99      0.89 o
  -4   0   3     3649.48     4509.73    388.41 o
  -3   0   3        9.59       18.17      0.97 o
  -1   0   3     2320.29     2243.78    149.32 o
   0   0   3        0.90        3.68      0.69 o
   1   0   3       11.71        8.28      0.52 o
   2   0   3      104.93       91.27      2.96 o
   3   0   3      337.56      337.42      8.93 o
   4   0   3       80.34       90.57      3.58 o
   5   0   3       29.74       28.97      1.31 o
   6   0   3      313.93      360.85     11.03 o
   7   0   3       10.42       13.44      1.00 o
   8   0   3       42.60       37.62      1.70 o
  -9   1   3        0.05       -0.76      1.27 o
  -8   1   3        0.88        1.74      0.75 o
  -7   1   3        2.03        1.40      0.85 o
  -6   1   3       17.25       14.01      1.27 o
  -5   1   3      282.63      303.98     10.41 o
  -4   1   3     3320.05     3213.53    128.00 o
  -3   1   3      237.87      242.56      8.88 o
  -2   1   3      230.80      153.00      4.35 o
  -1   1   3      876.60      818.65     21.25 o
   0   1   3      999.21      991.49     33.02 o
   1   1   3     1169.04      887.35     26.95 o
   2   1   3      418.97      418.02     10.60 o
   3   1   3        5.36        1.71      0.49 o
   4   1   3      599.38      595.06     19.87 o
   5   1   3      261.84      253.39      9.90 o
   6   1   3      115.95      136.39      4.54 o
   7   1   3       69.12       75.15      2.66 o
   8   1   3      104.89       92.99      4.69 o
  -9   2   3      108.78      110.82      5.93 o
  -8   2   3       32.96       33.67      1.67 o
  -7   2   3        7.55        6.81      0.82 o
  -6   2   3      641.71      635.65     17.11 o
  -5   2   3       84.03       76.28      3.29 o
  -4   2   3      455.60      494.47     19.49 o
  -3   2   3     1196.24     1314.51     49.11 o
  -2   2   3       28.58       30.05      1.14 o
  -1   2   3      100.53       93.24      4.97 o
   0   2   3        2.25        2.55      0.36 o
   1   2   3      179.82      188.66      4.93 o
   2   2   3      388.54      387.95      9.82 o
   3   2   3        3.51        3.04      0.43 o
   4   2   3       81.83       62.56      2.59 o
   5   2   3       10.87       11.29      0.78 o
   6   2   3       64.79       70.26      2.57 o
   7   2   3        1.78       -0.18      1.15 o
   8   2   3       33.91       32.89      2.49 o
  -9   3   3       24.00       23.09      1.24 o
  -8   3   3        8.74        6.40      0.79 o
  -7   3   3      108.60      103.92      4.22 o
  -6   3   3     2298.69     2367.58     81.66 o
  -5   3   3      840.40      862.30     30.72 o
  -4   3   3      288.77      345.85     11.72 o
  -3   3   3     2479.70     2447.25     73.81 o
  -2   3   3     2677.35     2752.30    133.11 o
  -1   3   3      217.25      223.82      5.94 o
   0   3   3       59.49       59.01      2.06 o
   1   3   3        3.78        5.28      0.38 o
   2   3   3       63.15       85.80      2.96 o
   3   3   3      161.75      198.99      6.92 o
   4   3   3     1155.31     1226.28     28.07 o
   5   3   3       67.79       76.08      2.75 o
   6   3   3      383.25      394.50     17.54 o
   7   3   3        6.18        6.04      0.68 o
  -9   4   3       44.63       34.73      1.67 o
  -8   4   3       14.75       15.75      1.39 o
  -7   4   3       21.19       27.51      1.50 o
  -6   4   3      176.55      167.56      5.97 o
  -5   4   3        0.04        2.55      0.66 o
  -4   4   3       30.42       35.03      1.70 o
  -3   4   3      433.23      431.46     14.52 o
  -2   4   3      387.72      367.56     13.14 o
  -1   4   3       24.79       29.41      1.14 o
   0   4   3     2778.36     2759.82    130.75 o
   1   4   3        4.04        7.09      0.48 o
   2   4   3      465.37      475.55     15.80 o
   3   4   3      179.96      188.92      6.64 o
   4   4   3      634.81      637.69     23.27 o
   5   4   3      262.35      278.11      8.73 o
   6   4   3        3.09        1.47      0.58 o
   7   4   3       75.68       81.10      3.47 o
  -8   5   3       18.43       17.49      1.19 o
  -7   5   3      190.07      203.50      6.82 o
  -6   5   3       26.61       30.18      1.67 o
  -5   5   3      158.18      133.91      4.26 o
  -4   5   3       81.77       82.69      3.35 o
  -3   5   3      843.38      930.10     30.63 o
  -2   5   3      750.60      772.66     25.46 o
  -1   5   3       39.20       42.62      1.50 o
   0   5   3        0.03        1.04      0.35 o
   1   5   3       17.85       16.30      0.82 o
   2   5   3        1.56        0.38      0.34 o
   3   5   3      904.80      992.09     24.14 o
   4   5   3      289.50      305.54      9.27 o
   5   5   3        2.52        2.37      0.56 o
   6   5   3      107.22      105.19      8.04 o
   7   5   3       50.98       43.74      6.80 o
  -8   6   3        1.56        0.17      0.88 o
  -7   6   3      194.11      203.55      6.83 o
  -6   6   3       17.22       24.52      1.38 o
  -5   6   3        8.93       14.34      1.06 o
  -4   6   3       20.46       20.42      1.08 o
  -3   6   3      241.36      258.15      8.97 o
  -2   6   3        1.51        0.43      0.51 o
  -1   6   3      751.97      775.52     25.33 o
   0   6   3       48.44       62.84      2.55 o
   1   6   3      191.67      190.35      6.52 o
   2   6   3       10.81       13.68      0.83 o
   3   6   3       13.09       11.43      0.70 o
   4   6   3      136.06      147.37      4.82 o
   5   6   3       36.06       36.62      2.47 o
   6   6   3       87.36       81.52      6.27 o
  -8   7   3       63.52       47.42      5.37 o
  -7   7   3      215.28      198.67     10.86 o
  -6   7   3       32.88       34.24      1.64 o
  -5   7   3        1.38        1.25      0.96 o
  -4   7   3     1106.61     1070.12     33.20 o
  -3   7   3     1086.73     1108.22     27.54 o
  -2   7   3      327.68      350.68     10.42 o
  -1   7   3        2.54        2.87      0.49 o
   0   7   3       92.83       91.39      2.82 o
   1   7   3      155.05      158.12      4.53 o
   2   7   3       52.95       60.25      2.20 o
   3   7   3       18.87       20.29      0.97 o
   4   7   3      513.50      484.82     20.66 o
   5   7   3       67.31       69.37      3.78 o
   6   7   3        2.87        5.86      0.84 o
  -7   8   3      135.23      116.76      8.15 o
  -6   8   3      641.56      666.54     32.96 o
  -5   8   3       41.53       35.77      2.34 o
  -4   8   3       92.81      100.82      3.63 o
  -3   8   3      409.08      457.47     13.92 o
  -2   8   3      176.13      204.47      6.86 o
  -1   8   3       13.33       14.30      0.86 o
   0   8   3      351.03      361.08     11.12 o
   1   8   3      791.90      800.82     23.30 o
   2   8   3      108.72      122.27      4.00 o
   3   8   3      910.16      870.06     30.30 o
   4   8   3       31.60       40.97      2.57 o
   5   8   3      171.30      166.29      7.60 o
  -7   9   3       41.11       32.23      1.99 o
  -6   9   3        1.88        1.82      0.64 o
  -5   9   3       40.13       40.38      1.73 o
  -4   9   3      556.94      564.31     19.58 o
  -3   9   3       77.68       70.72      2.73 o
  -2   9   3      126.23      122.93      4.38 o
  -1   9   3       13.23       14.96      0.96 o
   0   9   3      170.65      181.89      5.80 o
   1   9   3      369.05      372.56     10.41 o
   2   9   3      320.86      332.62     12.88 o
   3   9   3      386.54      397.15     16.75 o
   4   9   3       55.21       64.66      3.46 o
  -6  10   3      105.75      112.26      5.39 o
  -5  10   3        8.73        8.85      0.92 o
  -4  10   3        0.25       -0.41      0.87 o
  -3  10   3       98.30       97.56      3.65 o
  -2  10   3       87.46       93.21      3.54 o
  -1  10   3       91.98      100.23      3.33 o
   0  10   3      176.73      164.85      5.46 o
   1  10   3       31.19       28.74      1.35 o
   2  10   3        1.37        1.28      0.36 o
   3  10   3      335.14      330.52     44.08 o
  -5  11   3        0.04       -0.32      0.78 o
  -4  11   3        1.90        3.04      0.71 o
  -3  11   3       52.36       65.02      2.79 o
  -2  11   3       17.81       21.08      1.73 o
  -1  11   3       66.65       86.57      3.36 o
   0  11   3      187.53      176.68      5.18 o
   1  11   3      229.91      220.45     24.26 o
   2  11   3       99.01       72.27     20.85 o
  -2  12   3      244.11      228.19     20.85 o
  -1  12   3        0.15       -0.45      1.09 o
   0 -12   4       16.60        8.54      1.94 o
   1 -12   4       55.19       49.33      4.63 o
   2 -12   4      103.79      106.73      5.96 o
   3 -12   4       34.65       26.91      1.37 o
   4 -12   4       48.25       44.46      3.16 o
   0 -11   4      368.80      235.66     19.87 o
   1 -11   4       41.40       38.53      2.52 o
   2 -11   4       39.93       31.60      3.60 o
   3 -11   4        2.52        3.18      0.44 o
   4 -11   4       13.23        9.29      1.18 o
   5 -11   4       16.31       16.44      1.58 o
  -1 -10   4       68.74       39.61      6.70 o
   0 -10   4       28.75       40.13      2.69 o
   1 -10   4      366.22      335.92     20.41 o
   2 -10   4        8.01        6.77      0.58 o
   3 -10   4       16.35       18.47      1.02 o
   4 -10   4       64.03       61.61      2.42 o
   5 -10   4        2.74        2.52      0.62 o
   6 -10   4       97.79      105.24      4.89 o
  -1  -9   4      162.17      130.45      8.55 o
   0  -9   4       91.45       78.77      4.04 o
   1  -9   4       22.55       23.03      1.81 o
   2  -9   4      201.11      193.46      5.96 o
   3  -9   4      119.54      122.82      4.29 o
   4  -9   4      238.48      258.15     14.13 o
   5  -9   4        3.47        5.34      0.68 o
   6  -9   4       26.74       32.56      2.31 o
   7  -9   4        9.73       10.18      1.00 o
  -6  -8   4      266.68      218.96     24.78 o
  -5  -8   4        2.72        4.22      0.53 o
  -4  -8   4        5.94        4.71      0.39 o
  -1  -8   4        0.34       -0.36      0.41 o
   0  -8   4       15.56       17.30      1.34 o
   1  -8   4        9.06        7.26      0.53 o
   2  -8   4      120.55      122.93      3.82 o
   3  -8   4        8.42       16.81      0.97 o
   4  -8   4      206.88      199.16      8.14 o
   5  -8   4      271.44      267.56      7.87 o
   6  -8   4       25.87       24.85      1.31 o
   7  -8   4       29.75       28.14      2.25 o
  -7  -7   4       15.62       12.17      5.37 o
  -6  -7   4       26.91       29.05      5.49 o
  -5  -7   4       60.04       56.38      3.05 o
  -4  -7   4      230.88      260.94     10.80 o
  -3  -7   4      100.94       89.98     13.25 o
  -1  -7   4      216.03      177.56      8.91 o
   0  -7   4     1521.85     1517.65     68.44 o
   1  -7   4       37.70       39.63      1.61 o
   2  -7   4       50.77       56.96      2.25 o
   3  -7   4     1615.22     1677.33     40.15 o
   4  -7   4     1492.26     1505.18     48.61 o
   5  -7   4      328.40      329.51     16.31 o
   6  -7   4      568.53      565.09     22.86 o
   7  -7   4       62.86       64.86      4.53 o
  -7  -6   4        6.62        4.73      1.02 o
  -6  -6   4       42.59       42.28      2.55 o
  -5  -6   4        2.80        2.29      0.57 o
  -4  -6   4      634.52      636.64     27.25 o
  -3  -6   4       15.82       14.41      1.32 o
  -1  -6   4      276.37      268.72     12.95 o
   0  -6   4     1152.81     1276.58     57.98 o
   1  -6   4      767.21      784.28     25.10 o
   2  -6   4       72.96       66.36      2.53 o
   3  -6   4      165.16      163.93      6.28 o
   4  -6   4     2793.11     3123.73    145.24 o
   5  -6   4       83.92       81.86      3.03 o
   6  -6   4      522.95      495.54     18.58 o
   7  -6   4       40.94       43.67      3.58 o
   8  -6   4       52.31       49.49      2.23 o
  -7  -5   4       19.04       18.19      1.40 o
  -6  -5   4       17.94       27.67      1.90 o
  -5  -5   4       28.93       31.80      1.96 o
  -4  -5   4      224.53      251.33      9.89 o
  -3  -5   4      481.23      513.93     23.67 o
  -2  -5   4      164.94      182.15      9.70 o
  -1  -5   4       58.22       59.62      2.57 o
   0  -5   4       28.64       25.49      1.33 o
   1  -5   4      118.51      127.60      3.61 o
   2  -5   4      231.52      229.86      6.44 o
   3  -5   4      202.92      202.69      7.20 o
   4  -5   4      139.66      148.07      7.61 o
   5  -5   4       83.21       93.18      3.83 o
   6  -5   4     1531.70     1598.82     75.19 o
   7  -5   4     1124.17     1182.95     35.80 o
   8  -5   4      394.59      381.41     29.87 o
  -8  -4   4        3.78        6.64      1.13 o
  -7  -4   4        3.54        2.76      0.56 o
  -6  -4   4       45.89       49.42      2.63 o
  -5  -4   4      423.17      416.66     15.22 o
  -4  -4   4       42.83       49.76      2.13 o
  -3  -4   4      285.97      280.77      9.83 o
  -2  -4   4      135.96      146.66      4.06 o
  -1  -4   4       19.56       17.83      0.69 o
   0  -4   4      824.99      736.86     20.29 o
   1  -4   4     1461.12     1515.14     67.74 o
   2  -4   4      262.40      292.71     12.05 o
   3  -4   4      201.68      202.69      7.81 o
   4  -4   4      550.59      525.44     19.25 o
   5  -4   4      105.73      105.14      3.22 o
   6  -4   4      355.78      394.48     17.62 o
   7  -4   4        8.53        8.31      0.82 o
   8  -4   4      203.61      178.78      8.56 o
  -8  -3   4      359.78      322.36     26.99 o
  -7  -3   4       10.16        7.71      0.77 o
  -6  -3   4      787.52      816.67     27.25 o
  -5  -3   4      223.67      224.61      7.18 o
  -4  -3   4        3.92        3.28      0.50 o
  -3  -3   4      449.07      415.34     10.69 o
  -2  -3   4      216.23      195.46      5.12 o
  -1  -3   4      917.47      993.43     39.01 o
   0  -3   4      398.83      293.72      8.14 o
   1  -3   4     1928.41     1575.88     81.98 o
   2  -3   4        6.25        3.13      0.43 o
   3  -3   4      258.73      224.43     10.07 o
   4  -3   4      243.14      230.20      8.05 o
   5  -3   4       43.06       49.13      2.84 o
   6  -3   4      438.36      433.34     14.25 o
   7  -3   4       27.46       30.71      1.75 o
   8  -3   4        8.16        8.23      0.81 o
  -8  -2   4       41.11       41.91      2.11 o
  -7  -2   4        0.07        0.28      0.63 o
  -6  -2   4      772.63      818.25     25.68 o
  -5  -2   4       52.29       55.35      2.32 o
  -4  -2   4     4551.03     4698.22    254.74 o
  -3  -2   4     1794.14     2062.00     79.11 o
  -2  -2   4      784.43      911.95     23.37 o
  -1  -2   4      146.92      130.24      5.64 o
   0  -2   4     1222.87      912.44     46.98 o
   1  -2   4     2713.69     2164.23    170.45 o
   2  -2   4      934.62      758.24     36.20 o
   3  -2   4      930.89      906.92     28.44 o
   4  -2   4     2053.00     2094.83     78.20 o
   5  -2   4      127.19      160.11      8.02 o
   6  -2   4       91.22       92.02      3.20 o
   7  -2   4      150.34      153.93      6.17 o
   8  -2   4      148.25      149.01      4.65 o
  -9  -1   4        2.35        2.12      0.79 o
  -8  -1   4       26.49       31.67      1.87 o
  -7  -1   4      228.07      226.28      7.42 o
  -6  -1   4       58.24       67.58      2.58 o
  -5  -1   4       33.17       31.71      1.66 o
  -4  -1   4      101.07       90.00      3.33 o
  -3  -1   4       14.12       21.55      1.11 o
  -2  -1   4      783.88      761.81     18.58 o
  -1  -1   4       75.12       72.80      2.62 o
   1  -1   4        9.00        9.49      0.94 o
   3  -1   4       65.17       72.92      3.59 o
   4  -1   4      637.30      739.07     34.48 o
   5  -1   4      834.77      916.79     27.73 o
   6  -1   4       21.74       18.35      1.07 o
   7  -1   4       36.74       38.21      1.72 o
   8  -1   4        8.21        6.94      0.79 o
  -9   0   4        6.76        6.15      0.85 o
  -8   0   4       59.73       58.26      2.29 o
  -7   0   4       77.38       77.64      2.97 o
  -6   0   4      686.96      680.96     17.92 o
  -5   0   4      312.44      350.41     12.16 o
  -4   0   4      389.04      390.32     14.03 o
  -3   0   4       59.11       75.32      2.41 o
  -2   0   4     1103.80      847.01     36.14 o
  -1   0   4      345.24      301.06     21.43 o
   0   0   4        1.00        6.77      2.38 o
   1   0   4      259.87      223.25      7.63 o
   2   0   4      411.25      418.56     17.89 o
   3   0   4     3152.29     3035.00    117.96 o
   4   0   4        8.04        5.55      0.63 o
   5   0   4       71.03       73.83      2.54 o
   6   0   4      104.85      117.05      4.32 o
   7   0   4       67.69       69.10      3.50 o
   8   0   4        3.45        3.33      0.74 o
  -9   1   4       35.86       35.02      1.71 o
  -8   1   4      193.00      182.67      6.10 o
  -7   1   4       41.12       37.67      1.94 o
  -6   1   4        3.36        4.78      0.95 o
  -5   1   4      115.19      117.41      5.29 o
  -4   1   4        0.97        1.52      0.70 o
  -3   1   4       13.06       21.50      1.15 o
  -2   1   4      198.73      215.26      8.69 o
  -1   1   4      953.93      840.31     26.62 o
   1   1   4        1.72        5.60      0.42 o
   2   1   4     1362.11     1143.92     38.67 o
   3   1   4       47.56       45.27      1.64 o
   4   1   4        5.83        8.15      0.71 o
   5   1   4        6.65        5.91      0.70 o
   6   1   4        1.06        1.02      0.56 o
   7   1   4      268.86      290.27      9.08 o
   8   1   4        4.13        4.27      0.69 o
  -9   2   4        1.24        0.96      0.71 o
  -8   2   4      161.46      155.41      5.08 o
  -7   2   4       37.35       42.23      1.96 o
  -6   2   4       48.68       60.80      2.60 o
  -5   2   4       15.95       21.46      1.27 o
  -4   2   4      651.86      597.51     29.14 o
  -3   2   4     1011.74      883.50     26.53 o
  -2   2   4      407.30      324.06      8.71 o
  -1   2   4      867.28      804.03     20.12 o
   1   2   4     2388.64     2296.35    110.12 o
   2   2   4      547.22      557.16     13.85 o
   3   2   4      735.31      745.60     24.25 o
   4   2   4       46.05       50.27      1.96 o
   5   2   4        0.17        0.38      0.49 o
   6   2   4      205.71      219.29      6.95 o
   7   2   4        2.84        4.68      0.76 o
   8   2   4      144.02      140.83      4.74 o
  -9   3   4      106.18       85.42      3.03 o
  -8   3   4       14.77       16.14      1.07 o
  -7   3   4        3.72        1.03      0.77 o
  -6   3   4      968.11     1021.75     50.35 o
  -5   3   4       21.70       27.24      1.36 o
  -4   3   4      331.96      359.63     12.23 o
  -3   3   4      124.78      133.44      3.98 o
  -2   3   4      364.74      332.98      8.94 o
  -1   3   4      585.60      570.72     14.52 o
   0   3   4     2590.99     2377.83    159.94 o
   1   3   4     2261.39     2152.80     83.77 o
   2   3   4      477.93      493.60     12.58 o
   3   3   4       57.50       76.45      2.99 o
   4   3   4     1780.32     1824.71     51.38 o
   5   3   4       11.37       11.96      0.84 o
   6   3   4      167.66      186.17      5.89 o
   7   3   4       49.11       54.48      2.40 o
  -9   4   4        0.00       -0.75      1.26 o
  -8   4   4        5.04        4.67      0.84 o
  -7   4   4       25.38       27.12      1.32 o
  -6   4   4       47.13       45.15      1.91 o
  -5   4   4      100.05      115.89      5.11 o
  -4   4   4       24.35       24.80      1.80 o
  -3   4   4       52.96       52.73      2.28 o
  -2   4   4       68.91       65.38      2.23 o
  -1   4   4      189.54      190.35      5.29 o
   0   4   4     1915.34     1944.88     60.27 o
   1   4   4     1150.18     1226.92     30.15 o
   2   4   4       20.87       31.57      1.38 o
   3   4   4      625.37      676.81     21.93 o
   4   4   4       19.58       22.57      1.05 o
   5   4   4      106.54      109.13      3.77 o
   6   4   4       82.82       84.01      3.31 o
   7   4   4      228.71      225.69     14.49 o
  -8   5   4        6.87        8.13      0.92 o
  -7   5   4        0.07        0.44      0.63 o
  -6   5   4      231.62      243.66      9.64 o
  -5   5   4       22.40       22.40      1.23 o
  -4   5   4      107.40      116.85      3.59 o
  -3   5   4       96.49       89.21      3.47 o
  -2   5   4      681.73      645.11     21.17 o
  -1   5   4       22.85       19.92      1.03 o
   0   5   4      333.19      295.79     10.09 o
   1   5   4      942.90      978.91     32.05 o
   2   5   4      291.38      286.71     10.08 o
   3   5   4       24.96       21.76      0.99 o
   4   5   4      150.95      177.97      5.77 o
   5   5   4       75.46       76.40      2.88 o
   6   5   4       55.75       55.65      3.27 o
  -8   6   4       10.66       11.44      1.12 o
  -7   6   4      160.68      159.73      5.66 o
  -6   6   4      297.44      272.87      9.74 o
  -5   6   4      340.61      354.17     11.12 o
  -4   6   4       28.22       33.88      1.41 o
  -3   6   4        5.39        3.22      0.64 o
  -2   6   4      121.17      116.54      4.28 o
  -1   6   4      324.18      364.58     12.17 o
   0   6   4        2.73        2.93      0.43 o
   1   6   4      278.03      281.49      7.68 o
   2   6   4       18.72       20.79      0.94 o
   3   6   4       60.71       56.84      2.19 o
   4   6   4      343.18      358.05     14.12 o
   5   6   4       66.03       72.64      3.93 o
   6   6   4      115.96      109.48      6.20 o
  -8   7   4      227.14      191.82     13.06 o
  -7   7   4      150.00      153.34      8.71 o
  -6   7   4      210.95      218.22      7.20 o
  -5   7   4       26.22       26.61      1.60 o
  -4   7   4       14.53       16.09      1.00 o
  -3   7   4     1653.92     1761.48     42.35 o
  -2   7   4       75.19       80.91      2.71 o
  -1   7   4     1542.27     1554.69     37.55 o
   0   7   4       86.55      103.06      3.17 o
   1   7   4     1752.63     1918.93     52.69 o
   2   7   4       31.35       23.18      1.06 o
   3   7   4       14.82       17.49      1.00 o
   4   7   4        2.98        3.38      0.53 o
   5   7   4        0.64        1.15      0.58 o
  -7   8   4        3.17        1.34      0.80 o
  -6   8   4       21.22       18.19      1.22 o
  -5   8   4      391.27      421.44     15.17 o
  -4   8   4        7.65       12.66      0.92 o
  -3   8   4        9.75        8.71      0.76 o
  -2   8   4      811.76      864.12     25.34 o
  -1   8   4        1.04        1.30      0.64 o
   0   8   4      771.63      805.92     23.07 o
   1   8   4       43.07       47.03      1.86 o
   2   8   4      924.62      920.24     26.42 o
   3   8   4      342.78      356.85     11.25 o
   4   8   4      634.05      635.25     26.37 o
   5   8   4      153.49      139.10      6.08 o
  -7   9   4       23.26       25.95      1.50 o
  -6   9   4       31.40       29.25      1.55 o
  -5   9   4        5.36        3.43      0.68 o
  -4   9   4      624.26      678.53     18.73 o
  -3   9   4        1.10        1.20      0.60 o
  -2   9   4      201.98      201.52      6.77 o
  -1   9   4        7.26       10.70      0.80 o
   0   9   4       31.06       34.04      1.51 o
   1   9   4      382.52      409.60     11.28 o
   2   9   4       55.81       57.83      2.52 o
   3   9   4      226.76      188.69     18.34 o
   4   9   4        1.30        0.44      0.53 o
  -6  10   4       50.56       48.18      2.19 o
  -5  10   4       11.34       18.75      1.37 o
  -4  10   4        0.40       -0.81      1.10 o
  -3  10   4       10.76        7.27      0.77 o
  -2  10   4       20.71       28.07      1.55 o
  -1  10   4       54.74       54.17      2.46 o
   0  10   4       47.52       47.34      1.91 o
   1  10   4       25.61       23.35      1.21 o
   2  10   4       13.10        9.83      1.24 o
   3  10   4        2.28        1.80      1.44 o
  -4  11   4      204.39      243.34     11.81 o
  -3  11   4       48.89       44.67      1.90 o
  -2  11   4      463.50      499.66     14.52 o
  -1  11   4      151.18      182.38      5.78 o
   0  11   4        6.28        9.23      0.83 o
   1  11   4       82.84       71.59     10.97 o
   0 -12   5       18.59       10.99      1.50 o
   1 -12   5       19.09       10.44      1.94 o
   2 -12   5        0.51        2.02      1.09 o
   3 -12   5       28.76       26.76      3.14 o
   4 -12   5      132.35      122.83      4.54 o
   0 -11   5       14.56        9.56      1.71 o
   1 -11   5        3.71        3.20      1.12 o
   2 -11   5        7.27        7.82      1.28 o
   3 -11   5       15.19       14.30      0.88 o
   4 -11   5      196.02      237.40     20.95 o
   5 -11   5       50.11       58.76      6.29 o
  -1 -10   5       22.39       11.40      1.41 o
   0 -10   5      229.53      212.91     18.76 o
   1 -10   5      373.28      373.40     26.39 o
   2 -10   5      155.57      155.99      8.86 o
   3 -10   5      830.23      879.93     23.17 o
   4 -10   5      190.48      216.97      8.89 o
   5 -10   5        6.68        3.43      0.69 o
   6 -10   5       17.00       21.54      1.21 o
  -1  -9   5        1.34        1.34      0.69 o
   0  -9   5      243.65      263.36     11.62 o
   1  -9   5      169.73      157.93      7.33 o
   2  -9   5      226.17      239.36      7.54 o
   3  -9   5      887.06      903.00     29.61 o
   4  -9   5        8.11        5.43      0.71 o
   5  -9   5        1.05        0.80      0.65 o
   6  -9   5       55.12       61.15      3.84 o
  -6  -8   5        0.01        0.22      0.41 o
  -5  -8   5      267.63      269.78     23.95 o
  -1  -8   5        0.17       -0.17      0.67 o
   0  -8   5       97.04       90.27      4.18 o
   1  -8   5      413.96      447.58     14.65 o
   2  -8   5      172.34      187.24      7.48 o
   3  -8   5       59.57       72.67      3.54 o
   4  -8   5      584.47      618.22     18.22 o
   5  -8   5       46.26       53.84      2.20 o
   6  -8   5       27.74       30.86      1.44 o
   7  -8   5       69.56       67.57      4.60 o
  -7  -7   5        9.92        8.91      2.36 o
  -6  -7   5       44.75       45.46      8.15 o
  -5  -7   5      396.87      423.30     34.85 o
  -4  -7   5      123.61      124.47      6.67 o
  -1  -7   5       25.06       28.63      1.91 o
   0  -7   5      115.84      131.01      6.92 o
   1  -7   5      131.17      150.52      5.28 o
   2  -7   5      966.16     1001.11     31.04 o
   3  -7   5       78.51       81.33      3.52 o
   4  -7   5       74.55       86.41      3.86 o
   5  -7   5       74.15       82.83      4.26 o
   6  -7   5       26.85       28.68      1.99 o
   7  -7   5        1.12        2.18      0.72 o
  -7  -6   5       63.47       59.81     10.35 o
  -6  -6   5       91.16       91.58      4.44 o
  -5  -6   5        0.11        0.26      0.57 o
  -4  -6   5      512.85      519.78     35.25 o
  -3  -6   5      381.84      347.04     14.27 o
  -1  -6   5        5.04        8.31      0.75 o
   0  -6   5      885.30      921.46     42.37 o
   1  -6   5      345.53      360.77     12.04 o
   2  -6   5       62.37       61.64      2.40 o
   3  -6   5      127.91      133.40      5.02 o
   4  -6   5     1875.96     2170.79     70.37 o
   5  -6   5      174.46      182.24      7.52 o
   6  -6   5      387.46      393.94     18.83 o
   7  -6   5      247.32      221.65      7.47 o
   8  -6   5      103.21       95.29      6.23 o
  -8  -5   5       26.65       26.92      1.97 o
  -7  -5   5       24.80       19.72      1.96 o
  -6  -5   5      158.01      162.63      7.34 o
  -5  -5   5        0.84        0.33      0.64 o
  -4  -5   5        4.61       10.07      1.14 o
  -3  -5   5      252.16      236.28     11.38 o
  -2  -5   5        0.01        3.07      0.30 o
  -1  -5   5        5.41        5.36      0.30 o
   0  -5   5        6.92        4.23      0.33 o
   1  -5   5      112.37      113.22      4.82 o
   2  -5   5       48.95       49.95      2.40 o
   3  -5   5       76.91       80.79      3.10 o
   4  -5   5        7.24        9.98      0.76 o
   5  -5   5        1.44        0.98      0.71 o
   6  -5   5        5.11        4.95      0.75 o
   7  -5   5       51.81       56.42      2.27 o
   8  -5   5       16.57       19.95      1.90 o
  -8  -4   5       87.15       77.19      5.78 o
  -7  -4   5      638.96      607.33     24.04 o
  -6  -4   5      713.15      734.99     21.06 o
  -5  -4   5      959.13      988.99     34.85 o
  -4  -4   5       84.15       97.02      3.57 o
  -3  -4   5       42.94       54.22      2.59 o
  -2  -4   5       53.18       38.59      1.22 o
  -1  -4   5      700.96      712.93     30.82 o
   0  -4   5     1439.20     1367.96     53.03 o
   1  -4   5        1.20        0.43      0.35 o
   2  -4   5      122.95      133.14      5.84 o
   3  -4   5       46.37       50.45      2.19 o
   4  -4   5      220.86      227.79      7.95 o
   5  -4   5     1134.54     1089.48     36.79 o
   6  -4   5       59.30       72.13      3.48 o
   7  -4   5      106.85      101.18      5.25 o
   8  -4   5       24.11       23.48      1.48 o
  -8  -3   5      711.98      635.08     41.32 o
  -7  -3   5       78.50       66.66      3.04 o
  -6  -3   5     2192.11     2193.87     60.31 o
  -5  -3   5       33.79       40.79      1.71 o
  -4  -3   5       47.58       61.67      2.50 o
  -3  -3   5       14.30       21.85      0.85 o
  -2  -3   5      200.96      168.13      4.57 o
   0  -3   5     1453.38     1354.77     46.47 o
   1  -3   5      566.07      554.41     15.04 o
   2  -3   5     2754.38     2497.93    182.22 o
   3  -3   5        2.86       10.17      0.76 o
   4  -3   5      472.39      513.62     17.23 o
   5  -3   5      740.43      775.68     36.87 o
   6  -3   5       67.45       58.97      2.94 o
   7  -3   5        0.70        0.75      0.69 o
   8  -3   5      104.21       93.09      4.64 o
  -8  -2   5       76.34       67.88      3.94 o
  -7  -2   5       89.13       83.91      3.16 o
  -6  -2   5        5.61        4.41      0.68 o
  -5  -2   5      445.99      472.13     12.52 o
  -4  -2   5     2719.94     2909.79     91.72 o
  -3  -2   5      431.08      452.38     11.56 o
  -2  -2   5        0.30        0.10      0.31 o
  -1  -2   5     1011.70      937.38     33.62 o
   1  -2   5      930.17      923.82     24.33 o
   2  -2   5      993.73      957.97     29.57 o
   3  -2   5       46.99       57.79      1.97 o
   4  -2   5      528.70      581.81     31.82 o
   5  -2   5       35.64       37.83      1.91 o
   6  -2   5       11.57       15.35      1.35 o
   7  -2   5       94.30      101.78      4.46 o
   8  -2   5      137.29      115.82      4.02 o
  -9  -1   5        5.84        4.33      0.73 o
  -8  -1   5      150.46      145.89      5.59 o
  -7  -1   5       21.60       22.07      1.17 o
  -6  -1   5      922.80     1006.03     31.14 o
  -5  -1   5       19.24       13.63      0.89 o
  -3  -1   5      232.28      235.04      8.10 o
  -2  -1   5        7.93       10.03      0.57 o
  -1  -1   5      587.10      566.10     16.61 o
   0  -1   5      317.85      233.76      6.94 o
   1  -1   5      630.92      552.13     17.15 o
   2  -1   5       39.72       33.23      1.86 o
   3  -1   5        8.93        9.31      0.65 o
   4  -1   5      766.53      735.06     32.83 o
   5  -1   5       40.74       40.48      1.87 o
   6  -1   5       25.46       20.16      1.23 o
   7  -1   5        1.65        1.49      0.70 o
   8  -1   5       75.18       65.12      3.91 o
  -9   0   5        3.23        3.33      0.97 o
  -8   0   5        7.09        9.80      1.00 o
  -7   0   5       79.43       85.15      3.14 o
  -6   0   5      780.76      787.97     33.59 o
  -5   0   5      267.02      273.90     13.81 o
  -4   0   5      200.11      246.70     14.72 o
  -3   0   5        1.48        7.39      0.57 o
  -2   0   5        1.64       14.25      1.32 o
  -1   0   5      391.35      330.63     14.60 o
   0   0   5       10.63        6.08      0.45 o
   1   0   5      363.31      336.57      9.17 o
   2   0   5       25.39       28.63      1.38 o
   3   0   5      160.09      177.18      5.82 o
   4   0   5      251.22      261.68      8.99 o
   5   0   5        3.85        5.40      0.68 o
   6   0   5        0.67        0.42      0.57 o
   7   0   5      240.63      250.17      8.06 o
   8   0   5        3.07        2.77      0.66 o
  -9   1   5        0.95        0.65      0.81 o
  -8   1   5       13.03       14.42      1.12 o
  -7   1   5        0.72        0.80      0.64 o
  -6   1   5     1103.27     1192.98     29.06 o
  -5   1   5      314.98      328.29     11.36 o
  -4   1   5       54.60       47.44      2.09 o
  -3   1   5      857.46      860.50     35.02 o
  -2   1   5      681.30      582.95     15.01 o
  -1   1   5      229.53      169.14      6.58 o
   0   1   5     1003.22      767.57     38.53 o
   1   1   5     1128.76     1188.56     28.85 o
   2   1   5        1.66        2.06      0.42 o
   3   1   5      448.84      473.00     15.61 o
   4   1   5      209.59      210.63      7.00 o
   5   1   5      176.91      188.56      5.89 o
   6   1   5       10.27       13.20      0.94 o
   7   1   5       19.47       18.74      1.07 o
   8   1   5       34.24       33.41      1.81 o
  -9   2   5       26.69       21.48      1.64 o
  -8   2   5      455.11      476.22     17.77 o
  -7   2   5      142.50      146.39      5.26 o
  -6   2   5      400.08      444.37     14.56 o
  -5   2   5        2.93        3.52      1.04 o
  -4   2   5       55.89       48.27      2.13 o
  -3   2   5      201.39      221.26      6.21 o
  -2   2   5      354.06      339.21      9.01 o
  -1   2   5      666.06      576.94     15.95 o
   0   2   5      434.72      357.30      9.49 o
   1   2   5        3.45        8.21      0.52 o
   3   2   5        0.20       -0.52      0.52 o
   4   2   5        3.04        1.89      0.51 o
   5   2   5      277.41      295.43      9.15 o
   6   2   5      382.04      405.28     13.71 o
   7   2   5       62.79       61.44      3.09 o
  -9   3   5       26.90       23.76      1.34 o
  -8   3   5       38.28       40.50      1.85 o
  -7   3   5      254.93      298.93     11.33 o
  -6   3   5       77.33       83.39      3.19 o
  -5   3   5      128.10      124.21      3.87 o
  -4   3   5       63.77       83.33      3.31 o
  -3   3   5      176.92      175.15      5.88 o
  -2   3   5       86.65      106.86      3.55 o
  -1   3   5     1386.85     1392.19     36.48 o
   0   3   5       13.31       18.26      0.90 o
   1   3   5       23.35       42.75      1.43 o
   2   3   5      839.11      858.34     27.93 o
   3   3   5      237.29      270.62      9.19 o
   4   3   5      652.71      650.66     16.66 o
   5   3   5        4.50        5.74      0.68 o
   6   3   5       11.67       10.92      0.80 o
   7   3   5      587.57      594.72     24.54 o
  -8   4   5        3.31        2.53      1.03 o
  -7   4   5       27.50       23.82      1.29 o
  -6   4   5       35.28       49.40      2.12 o
  -5   4   5      194.95      238.90      7.86 o
  -4   4   5      186.93      181.31      6.44 o
  -3   4   5       10.41        8.89      0.77 o
  -2   4   5       27.95       31.21      1.22 o
  -1   4   5      144.61      156.71      4.48 o
   0   4   5      516.59      613.24     16.09 o
   1   4   5     1252.76     1232.82     39.85 o
   2   4   5       43.63       47.41      1.91 o
   3   4   5        7.99       13.71      0.77 o
   4   4   5      253.50      281.94      8.70 o
   5   4   5      409.85      436.08     13.13 o
   6   4   5        0.42        0.58      0.70 o
   7   4   5       27.88       26.74      1.44 o
  -8   5   5       23.52       28.03      1.85 o
  -7   5   5       97.28       98.45      3.38 o
  -6   5   5       38.14       43.08      1.73 o
  -5   5   5        1.44        1.28      0.83 o
  -4   5   5       54.83       59.66      2.13 o
  -3   5   5      620.66      700.24     25.02 o
  -2   5   5      323.29      375.03     12.62 o
  -1   5   5        1.47        4.86      0.55 o
   0   5   5        0.10        0.38      0.40 o
   1   5   5       42.02       43.70      1.73 o
   2   5   5       83.66       87.40      2.75 o
   3   5   5       16.50       20.44      1.01 o
   4   5   5      120.08      128.64      4.39 o
   5   5   5      101.31      111.45      3.74 o
   6   5   5       20.13       20.13      1.20 o
  -8   6   5        1.90        1.53      0.74 o
  -7   6   5      122.46      125.34      9.33 o
  -6   6   5       70.97       73.36      2.77 o
  -5   6   5        1.97        1.20      0.65 o
  -4   6   5      253.15      269.72      8.87 o
  -3   6   5      343.25      360.15      9.43 o
  -2   6   5       67.64       71.76      2.35 o
  -1   6   5     1153.65     1197.04     38.76 o
   0   6   5        0.68        1.86      0.50 o
   1   6   5       77.76       79.02      2.62 o
   2   6   5      110.12      106.85      3.77 o
   3   6   5      127.35      117.63      3.87 o
   4   6   5      153.84      155.08      5.00 o
   5   6   5       73.57       72.87      4.40 o
   6   6   5       38.87       37.74      1.93 o
  -8   7   5      269.00      245.49     17.25 o
  -7   7   5      162.68      143.70     10.96 o
  -6   7   5       24.95       25.28      1.39 o
  -5   7   5      601.59      640.32     19.08 o
  -4   7   5       83.35       84.78      3.57 o
  -3   7   5      396.90      392.46     11.85 o
  -2   7   5      230.59      248.51      6.83 o
  -1   7   5      986.40     1028.15     26.15 o
   0   7   5     1571.98     1559.36     37.27 o
   1   7   5     1449.94     1417.82     40.14 o
   2   7   5       31.32       19.11      0.95 o
   3   7   5      498.91      530.64     18.49 o
   4   7   5       16.92       14.05      0.91 o
   5   7   5        5.57        4.77      0.70 o
  -7   8   5       81.29       73.72      3.40 o
  -6   8   5      202.30      204.81      7.88 o
  -5   8   5       64.46       74.78      2.72 o
  -4   8   5      468.78      491.65     14.91 o
  -3   8   5      127.15      122.78      4.60 o
  -2   8   5      372.64      378.12     12.04 o
  -1   8   5     2596.19     2788.00     82.37 o
   0   8   5      197.93      186.13      6.23 o
   1   8   5      272.74      276.51      8.47 o
   2   8   5      128.21      153.93      4.81 o
   3   8   5       16.85       17.86      0.95 o
   4   8   5       68.88       61.70      5.78 o
  -6   9   5       16.49       20.75      1.17 o
  -5   9   5       14.83       15.78      1.28 o
  -4   9   5      427.48      446.80     15.17 o
  -3   9   5      119.97      119.94      4.25 o
  -2   9   5       45.25       47.26      1.89 o
  -1   9   5        0.33       -0.08      1.07 o
   0   9   5       15.00       18.51      0.94 o
   1   9   5      276.37      276.66      8.61 o
   2   9   5       48.20       49.24      2.02 o
   3   9   5      169.35      158.17      5.38 o
  -5  10   5       77.94       85.69      5.25 o
  -4  10   5       86.54       89.29      4.41 o
  -3  10   5        1.22       -0.78      1.46 o
  -2  10   5      118.73      117.50      4.40 o
  -1  10   5       15.26       22.74      1.24 o
   0  10   5      133.58      140.68      4.84 o
   1  10   5       84.73       92.02      3.68 o
   2  10   5      148.18      133.10      9.23 o
  -4  11   5       26.57       25.30      1.48 o
  -3  11   5      192.68      241.51     10.10 o
  -2  11   5       13.92       18.78      1.21 o
  -1  11   5      426.06      467.10     12.93 o
   0  11   5      177.58      181.79      7.12 o
   0 -12   6       40.10       29.71      2.32 o
   1 -12   6       92.64       73.31      4.57 o
   2 -12   6      130.46      119.91      5.15 o
   3 -12   6        2.65        0.57      0.49 o
  -1 -11   6      599.48      258.80     20.95 o
   0 -11   6        7.15        4.49      1.04 o
   1 -11   6      240.04      210.68     10.24 o
   2 -11   6       10.09       13.34      1.62 o
   3 -11   6       74.65       71.65      5.47 o
   4 -11   6       12.52       13.41      1.17 o
   5 -11   6       19.00       17.85      1.91 o
  -1 -10   6       15.17        7.60      1.32 o
   0 -10   6       16.18       16.86      1.55 o
   1 -10   6       72.22       62.74      5.08 o
   2 -10   6        0.16        1.88      0.46 o
   3 -10   6      161.57      151.32      6.69 o
   4 -10   6        3.94        6.77      0.78 o
   5 -10   6        7.69        7.26      0.86 o
   6 -10   6      243.40      261.52     14.16 o
  -1  -9   6        0.01       -0.43      0.55 o
   0  -9   6      573.15      600.18     24.17 o
   1  -9   6       20.89       29.26      2.21 o
   2  -9   6        3.78        2.37      0.37 o
   3  -9   6       71.29       87.21      2.99 o
   4  -9   6       82.08       90.28      3.36 o
   5  -9   6      131.12      143.54      5.49 o
   6  -9   6      112.11      119.47      8.14 o
  -6  -8   6      234.60      226.53     40.30 o
  -5  -8   6      169.64      179.90     28.09 o
  -1  -8   6      138.49      146.96      6.15 o
   0  -8   6       99.24       95.32      4.92 o
   1  -8   6     1644.42     1596.35     44.45 o
   2  -8   6     1794.83     1829.87     50.42 o
   3  -8   6       94.54       94.51      3.32 o
   4  -8   6      356.90      356.96     13.64 o
   5  -8   6        0.73        0.95      0.58 o
   6  -8   6       24.73       23.11      1.40 o
   7  -8   6        1.46        0.63      0.58 o
  -7  -7   6        0.12        0.09      0.80 o
  -6  -7   6       72.85       49.01     16.41 o
  -5  -7   6      723.92      613.94     49.61 o
  -4  -7   6       98.11      103.19      4.75 o
  -2  -7   6        0.38        0.10      0.28 o
  -1  -7   6       14.24       15.36      1.19 o
   0  -7   6        1.89        3.00      0.95 o
   1  -7   6        3.89        2.86      0.40 o
   2  -7   6     2730.96     2908.44     87.06 o
   3  -7   6       15.28       18.68      1.19 o
   4  -7   6      507.91      512.63     19.57 o
   5  -7   6       74.94       85.52      4.65 o
   6  -7   6      115.51      116.28      6.69 o
   7  -7   6       57.68       49.74      5.13 o
  -7  -6   6        5.16        4.18      1.29 o
  -6  -6   6       49.89       49.44      3.44 o
  -5  -6   6        1.18        0.44      0.50 o
  -4  -6   6        0.01        0.52      0.45 o
  -3  -6   6        1.57        2.27      0.36 o
  -2  -6   6      105.93       97.95      5.90 o
  -1  -6   6      541.18      535.19     25.82 o
   0  -6   6      520.07      557.65     19.21 o
   1  -6   6      137.71      139.38      4.91 o
   2  -6   6      968.50      949.70     30.97 o
   3  -6   6       49.85       50.37      1.90 o
   4  -6   6     1775.05     1908.43    108.46 o
   5  -6   6     1228.92     1435.79     91.06 o
   6  -6   6     1035.93     1089.32     31.97 o
   7  -6   6       15.94       13.99      1.08 o
  -8  -5   6       74.76       63.06      5.41 o
  -7  -5   6        1.14        1.49      0.63 o
  -6  -5   6        0.00        0.28      0.41 o
  -5  -5   6       23.05       14.87      1.11 o
  -4  -5   6      113.28      113.25      3.50 o
  -3  -5   6       48.57       56.21      2.22 o
  -2  -5   6      470.53      510.54     16.43 o
  -1  -5   6       47.13       41.56      1.43 o
   0  -5   6        1.48        2.92      0.36 o
   1  -5   6       11.62       17.26      0.94 o
   2  -5   6     1014.92      991.39     39.17 o
   3  -5   6        6.31        8.05      0.71 o
   4  -5   6       47.50       57.47      4.57 o
   5  -5   6     1086.55     1171.84     34.74 o
   6  -5   6      361.17      350.37     13.06 o
   7  -5   6       33.44       31.00      1.46 o
   8  -5   6       12.45        9.80      0.99 o
  -8  -4   6      557.36      447.89     41.17 o
  -7  -4   6       13.43       12.97      1.00 o
  -6  -4   6      314.42      333.77     12.86 o
  -5  -4   6       25.98       27.73      1.54 o
  -4  -4   6      126.19      145.50      5.01 o
  -3  -4   6       86.87       85.70      3.10 o
  -2  -4   6       12.21       21.99      0.79 o
  -1  -4   6     1399.83     1361.92     53.27 o
   0  -4   6       95.38       94.61      4.91 o
   1  -4   6      478.46      494.09     12.66 o
   2  -4   6      324.41      299.96     11.68 o
   3  -4   6       30.70       41.55      3.25 o
   4  -4   6        4.19        6.30      0.73 o
   5  -4   6      259.47      268.42     13.55 o
   6  -4   6       88.56       94.09      4.58 o
   7  -4   6        0.50       -0.65      0.92 o
   8  -4   6      106.09       83.88      4.59 o
  -8  -3   6      337.27      297.69     10.95 o
  -7  -3   6      212.10      180.73      5.78 o
  -6  -3   6     1570.83     1606.36     44.85 o
  -5  -3   6      197.72      210.84      5.87 o
  -4  -3   6      230.06      284.03      9.66 o
  -3  -3   6      395.90      410.38     14.40 o
  -2  -3   6     1673.19     1647.84     55.26 o
  -1  -3   6        3.31        3.75      0.44 o
   0  -3   6     1587.36     1463.34     64.83 o
   1  -3   6        3.53        3.28      0.40 o
   2  -3   6     1383.16     1458.03     41.65 o
   3  -3   6      381.02      433.84     22.83 o
   4  -3   6      258.36      261.52      9.11 o
   5  -3   6       20.89       25.35      1.60 o
   6  -3   6        0.29        0.97      0.60 o
   7  -3   6       62.47       65.89      2.42 o
   8  -3   6      128.65      122.49      7.44 o
  -8  -2   6      320.51      281.42     14.11 o
  -7  -2   6        0.37       -0.01      1.01 o
  -6  -2   6      373.32      377.56     14.12 o
  -5  -2   6       79.36       86.82      3.26 o
  -4  -2   6       35.55       31.09      1.39 o
  -3  -2   6      505.16      576.43     14.82 o
  -2  -2   6      663.70      680.87     21.70 o
   0  -2   6     1457.28     1421.73     64.61 o
   1  -2   6     2984.20     2668.59    179.82 o
   2  -2   6     1463.47     1485.15     41.14 o
   3  -2   6      147.29      145.15      6.60 o
   4  -2   6      409.07      398.43     13.69 o
   5  -2   6       24.53       18.25      1.14 o
   6  -2   6       40.81       31.83      2.18 o
   7  -2   6       10.55       11.52      1.10 o
   8  -2   6       12.81       12.66      1.08 o
  -9  -1   6       20.58       14.67      1.06 o
  -8  -1   6       65.34       60.76      2.38 o
  -7  -1   6       41.60       45.88      1.94 o
  -6  -1   6        6.43        9.95      0.91 o
  -5  -1   6       50.80       73.87      3.11 o
  -4  -1   6     1376.28     1304.65     50.85 o
  -3  -1   6      155.61      150.12      4.34 o
  -2  -1   6      677.54      638.01     24.93 o
  -1  -1   6        2.38        1.60      0.33 o
   0  -1   6     2090.66     1813.72     85.17 o
   2  -1   6       19.61       32.09      1.19 o
   3  -1   6      993.66     1185.32     51.88 o
   4  -1   6      225.17      251.45     10.05 o
   5  -1   6       52.08       57.89      3.75 o
   6  -1   6       21.39       22.55      1.22 o
   7  -1   6      176.00      172.37      5.78 o
   8  -1   6        4.76        2.63      0.70 o
  -9   0   6        7.05        4.79      1.00 o
  -8   0   6      218.70      218.20      6.95 o
  -7   0   6       94.00       98.78      3.56 o
  -6   0   6      570.87      600.27     25.50 o
  -5   0   6       66.33       54.82      2.35 o
  -4   0   6     1295.61     1398.23     44.71 o
  -3   0   6      382.20      385.68      9.99 o
  -2   0   6     2852.93     2564.89    175.51 o
  -1   0   6        1.63        1.88      0.58 o
   0   0   6      222.33      187.77     11.73 o
   1   0   6      354.96      399.61     10.54 o
   2   0   6        2.32        2.19      0.47 o
   3   0   6       54.43       41.21      1.72 o
   4   0   6       15.06       13.65      0.79 o
   5   0   6        6.87        5.79      0.67 o
   6   0   6      302.89      307.55     10.25 o
   7   0   6       48.24       48.07      2.14 o
   8   0   6        0.48        1.04      0.65 o
  -9   1   6      118.05      100.56      3.40 o
  -8   1   6       59.13       53.96      3.42 o
  -7   1   6        0.75        1.40      0.65 o
  -6   1   6       67.38       83.09      3.05 o
  -5   1   6      248.86      262.39      9.29 o
  -4   1   6      104.68       95.55      3.62 o
  -3   1   6      468.61      456.49     16.59 o
  -2   1   6     1168.33     1413.30     68.89 o
  -1   1   6     3035.81     2578.97    121.56 o
   0   1   6     2281.20     2007.16     89.18 o
   1   1   6      287.25      300.68      8.02 o
   2   1   6      343.62      310.51      8.42 o
   3   1   6       37.41       35.48      1.52 o
   4   1   6      372.77      384.38      9.88 o
   5   1   6       49.95       50.07      1.96 o
   6   1   6      218.06      222.81      6.97 o
   7   1   6      278.85      264.42      8.71 o
  -9   2   6       52.02       52.07      2.03 o
  -8   2   6      452.55      534.43     19.89 o
  -7   2   6       43.97       49.62      2.02 o
  -6   2   6       73.90       71.19      2.97 o
  -5   2   6       35.17       42.72      2.38 o
  -4   2   6      221.50      213.21      8.61 o
  -3   2   6      302.54      295.11      8.25 o
  -2   2   6       75.00      102.82      3.18 o
  -1   2   6     1016.70     1066.40     42.31 o
   0   2   6      950.84     1010.76     25.05 o
   1   2   6      217.11      199.94      5.59 o
   2   2   6      338.31      355.15     11.85 o
   3   2   6        1.13        0.70      0.51 o
   4   2   6       19.65       20.84      0.92 o
   5   2   6      223.03      236.00      8.99 o
   6   2   6        3.15        3.41      0.64 o
   7   2   6       95.65       95.11      4.35 o
  -9   3   6       55.94       44.53      1.85 o
  -8   3   6      246.04      226.81      7.18 o
  -7   3   6      461.40      497.00     21.75 o
  -6   3   6      104.09      104.34      3.43 o
  -5   3   6       84.32       97.36      3.96 o
  -4   3   6      130.10      135.49      5.01 o
  -3   3   6      175.53      179.87      6.29 o
  -2   3   6        2.58        4.79      0.59 o
  -1   3   6     1459.37     1546.46     40.80 o
   0   3   6      594.71      713.07     18.27 o
   1   3   6      716.15      846.05     27.32 o
   2   3   6        3.75        7.70      0.70 o
   3   3   6       55.54       56.15      1.90 o
   4   3   6     1427.09     1416.66     39.36 o
   5   3   6      681.79      776.89     26.91 o
   6   3   6      224.86      235.41      7.69 o
   7   3   6       50.60       48.22      2.07 o
  -8   4   6       81.36       75.14      3.48 o
  -7   4   6        1.25        1.88      0.85 o
  -6   4   6       22.03       19.91      1.19 o
  -5   4   6        0.13        1.32      0.69 o
  -4   4   6       15.42       12.23      0.90 o
  -3   4   6      152.53      151.13      5.48 o
  -2   4   6      496.11      560.87     18.66 o
  -1   4   6      787.45      766.53     24.99 o
   0   4   6       30.44       28.31      1.30 o
   1   4   6      478.57      509.79     17.14 o
   2   4   6      116.85      126.91      4.69 o
   3   4   6      102.54      104.51      3.23 o
   4   4   6       21.00       20.18      1.08 o
   5   4   6      243.16      260.92      7.75 o
   6   4   6      313.22      329.75     18.39 o
  -8   5   6      194.96      203.01      5.78 o
  -7   5   6        1.07        1.87      0.69 o
  -6   5   6        4.63        7.85      0.86 o
  -5   5   6       99.16      103.85      3.77 o
  -4   5   6      133.04      134.83      4.19 o
  -3   5   6      100.34      101.06      3.81 o
  -2   5   6       19.50       14.18      0.86 o
  -1   5   6       45.75       56.23      2.28 o
   0   5   6       97.99      103.81      3.82 o
   1   5   6        5.41        8.32      0.60 o
   2   5   6       66.26       77.21      2.61 o
   3   5   6       57.52       54.96      2.06 o
   4   5   6        9.43       10.07      0.72 o
   5   5   6       44.06       46.81      2.06 o
   6   5   6        0.33        0.92      0.64 o
  -8   6   6       77.00       74.17      5.08 o
  -7   6   6      148.93      160.03      8.20 o
  -6   6   6       26.67       29.45      1.76 o
  -5   6   6      730.87      788.12     27.32 o
  -4   6   6       16.04       17.66      1.10 o
  -3   6   6      658.45      682.12     18.42 o
  -2   6   6     1083.52     1021.14     25.22 o
  -1   6   6     1971.39     2011.60     48.06 o
   0   6   6       11.07       12.40      0.76 o
   1   6   6      139.14      163.77      5.09 o
   2   6   6        1.27        1.23      0.42 o
   3   6   6       25.09       30.31      1.36 o
   4   6   6       46.02       49.51      1.96 o
   5   6   6        1.72        0.30      0.62 o
  -7   7   6      159.14      147.30      6.59 o
  -6   7   6      214.78      204.65      7.20 o
  -5   7   6      796.71      807.22     23.54 o
  -4   7   6      978.43     1095.50     40.84 o
  -3   7   6      202.09      216.37      6.81 o
  -2   7   6     1008.55      998.16     29.26 o
  -1   7   6       82.21       76.48      2.75 o
   0   7   6      677.75      677.16     19.11 o
   1   7   6       51.24       63.76      2.38 o
   2   7   6     1262.26     1260.37     35.79 o
   3   7   6        2.18        1.62      0.46 o
   4   7   6      170.94      188.34      6.31 o
   5   7   6      130.43      143.51      5.40 o
  -7   8   6       37.79       36.66      2.23 o
  -6   8   6      127.64      127.70      4.60 o
  -5   8   6       51.46       56.24      2.47 o
  -4   8   6        3.27        6.03      0.78 o
  -3   8   6      236.01      255.15      8.11 o
  -2   8   6       54.71       60.07      2.35 o
  -1   8   6      238.21      246.19      7.69 o
   0   8   6      217.89      217.85      7.11 o
   1   8   6      276.96      299.50      8.56 o
   2   8   6       64.71       67.49      2.64 o
   3   8   6        8.82        9.31      0.83 o
   4   8   6      430.23      413.17     26.66 o
  -6   9   6       75.55       78.70      3.93 o
  -5   9   6       10.99        8.20      0.87 o
  -4   9   6        0.78        2.82      0.65 o
  -3   9   6        0.78        1.91      0.52 o
  -2   9   6      211.16      230.27      7.43 o
  -1   9   6      201.66      218.50      6.72 o
   0   9   6       14.75       16.27      1.14 o
   1   9   6       74.59       72.20      2.66 o
   2   9   6       27.57       30.72      1.37 o
   3   9   6        3.22        2.20      0.65 o
  -5  10   6        4.45        7.61      0.83 o
  -4  10   6       18.56       16.80      1.22 o
  -3  10   6       36.05       38.09      1.95 o
  -2  10   6       11.35       12.03      0.88 o
  -1  10   6        2.53        4.23      0.62 o
   0  10   6        0.07       -0.01      0.55 o
   1  10   6       49.21       50.54      2.11 o
   2  10   6        6.32        4.18      1.58 o
  -3  11   6      667.32      809.92     31.52 o
  -2  11   6      108.97      115.88      4.24 o
  -1  11   6      213.98      268.43     10.20 o
   0  11   6       25.37       22.18      3.35 o
   0 -12   7        0.82        2.20      1.06 o
   1 -12   7        4.41        5.24      1.37 o
   2 -12   7       47.88       53.37      2.93 o
   3 -12   7      305.42      288.95      9.34 o
  -1 -11   7       10.37        3.60      2.27 o
   0 -11   7       17.41       14.51      2.13 o
   1 -11   7      220.12      202.86     17.65 o
   2 -11   7        5.14        3.82      1.25 o
   3 -11   7      118.50      135.08     10.82 o
   4 -11   7       21.97       15.69      1.64 o
  -1 -10   7      202.95      137.66     28.49 o
   0 -10   7       52.12       45.44      2.99 o
   1 -10   7      750.11      756.12     65.14 o
   2 -10   7      138.88      135.97      4.64 o
   3 -10   7        1.04       -0.20      0.74 o
   4 -10   7       52.22       47.27      2.44 o
   5 -10   7        9.03        8.77      0.85 o
  -1  -9   7      521.73      511.22     38.05 o
   0  -9   7      680.99      657.10     38.37 o
   1  -9   7       18.43       23.92      1.01 o
   2  -9   7      321.59      360.27     12.05 o
   3  -9   7        0.30        0.62      0.51 o
   4  -9   7       30.46       34.06      2.24 o
   5  -9   7      277.45      317.52     13.91 o
   6  -9   7       22.32       24.10      1.99 o
  -6  -8   7       34.60       23.18      7.81 o
  -5  -8   7      135.35      139.58      9.17 o
  -2  -8   7        0.00        0.05      0.46 o
  -1  -8   7        6.23        6.46      0.96 o
   0  -8   7      976.95     1006.01     48.67 o
   1  -8   7       68.68       57.31      1.93 o
   2  -8   7       52.76       43.08      1.82 o
   3  -8   7       18.44       20.20      1.04 o
   4  -8   7       28.69       35.33      1.68 o
   5  -8   7      140.68      142.82      7.76 o
   6  -8   7       26.70       29.13      1.83 o
   7  -8   7        0.76        1.87      0.64 o
  -7  -7   7       20.29       23.92      7.27 o
  -6  -7   7      455.74      433.57     76.06 o
  -5  -7   7        0.66        0.43      0.50 o
  -4  -7   7        9.82        8.44      0.67 o
  -2  -7   7        0.53        0.35      0.61 o
  -1  -7   7        0.02        0.29      0.68 o
   0  -7   7      381.48      363.89      9.72 o
   1  -7   7       15.36       18.24      0.85 o
   2  -7   7     3266.82     3377.27     84.43 o
   3  -7   7        5.36        5.43      0.61 o
   4  -7   7      587.56      625.05     24.00 o
   5  -7   7        6.73        5.94      1.10 o
   6  -7   7       61.15       67.10      2.72 o
   7  -7   7        0.22        0.04      1.23 o
  -7  -6   7        1.08        0.48      0.55 o
  -6  -6   7        1.16        3.09      0.66 o
  -5  -6   7        0.03        0.34      0.49 o
  -4  -6   7        2.80        5.65      0.67 o
  -3  -6   7      312.33      310.04     13.91 o
  -2  -6   7       56.01       59.68      2.34 o
  -1  -6   7        0.29        0.51      0.28 o
   0  -6   7      585.11      558.31     18.12 o
   1  -6   7      521.72      588.55     19.25 o
   2  -6   7       53.98       40.03      1.71 o
   3  -6   7      801.73      859.53     24.07 o
   4  -6   7      652.03      631.81     32.48 o
   5  -6   7      263.96      277.88     12.27 o
   6  -6   7       79.06       82.82      4.01 o
   7  -6   7      195.15      186.11     13.09 o
  -7  -5   7       33.90       28.60      3.64 o
  -6  -5   7        1.56        1.11      0.46 o
  -5  -5   7       20.87       24.74      1.33 o
  -4  -5   7        3.86        7.32      0.55 o
  -3  -5   7      180.41      173.82      6.01 o
  -2  -5   7      866.07      818.65     29.30 o
  -1  -5   7      557.16      594.47     19.19 o
   0  -5   7        8.42        8.49      0.90 o
   1  -5   7        6.85        9.17      0.65 o
   2  -5   7        6.12        6.79      0.81 o
   3  -5   7      581.02      522.67     14.86 o
   4  -5   7      380.97      373.19     14.43 o
   5  -5   7       92.92      102.52      7.40 o
   6  -5   7       13.57       12.86      0.93 o
   7  -5   7        3.26        3.86      0.76 o
  -8  -4   7      697.40      594.34     47.24 o
  -7  -4   7      172.99      173.13      8.26 o
  -6  -4   7       13.28       15.03      1.44 o
  -5  -4   7        0.81        0.66      0.45 o
  -4  -4   7      602.68      694.65     17.43 o
  -3  -4   7     2422.44     2279.13    101.19 o
  -2  -4   7     1581.51     1436.71     52.46 o
  -1  -4   7        0.15        0.28      0.29 o
   0  -4   7     2940.72     3010.15    116.63 o
   1  -4   7      677.52      747.01     34.05 o
   2  -4   7       25.88       33.41      1.69 o
   3  -4   7     1326.75     1294.40     41.66 o
   4  -4   7       55.87       56.47      2.30 o
   5  -4   7       31.21       33.56      2.02 o
   6  -4   7      207.83      190.79      8.64 o
   7  -4   7      305.62      336.85     10.42 o
  -8  -3   7       40.10       41.87      3.80 o
  -7  -3   7       42.84       37.37      1.70 o
  -6  -3   7      869.05      938.63     30.87 o
  -5  -3   7      512.30      568.59     15.12 o
  -4  -3   7       90.83       90.92      3.90 o
  -3  -3   7      597.35      564.62     18.43 o
  -2  -3   7      697.25      702.40     29.82 o
  -1  -3   7      259.26      272.48      7.39 o
   0  -3   7       43.58       58.60      1.81 o
   1  -3   7        3.81        6.07      0.52 o
   2  -3   7      477.72      564.50     21.12 o
   3  -3   7       56.55       56.30      2.25 o
   4  -3   7      681.97      594.08     22.07 o
   5  -3   7       32.10       33.56      1.51 o
   6  -3   7      162.46      157.64      7.09 o
   7  -3   7       58.51       52.20      2.58 o
  -8  -2   7      369.30      349.18     12.34 o
  -7  -2   7       22.15       18.79      1.42 o
  -6  -2   7      835.94      866.45     26.50 o
  -5  -2   7       14.06       17.12      0.97 o
  -4  -2   7       64.89       83.37      3.20 o
  -3  -2   7       16.04       16.58      0.79 o
  -2  -2   7        2.85        2.97      0.39 o
  -1  -2   7      248.08      291.28     14.70 o
   0  -2   7       64.70       70.53      2.62 o
   1  -2   7     2560.40     2441.40     81.04 o
   2  -2   7     1746.58     1746.01     73.83 o
   3  -2   7       13.16       11.03      0.72 o
   4  -2   7      496.70      439.57     13.25 o
   5  -2   7       20.52       19.91      1.15 o
   6  -2   7        4.37        4.36      0.69 o
   7  -2   7      187.12      180.90      5.89 o
  -8  -1   7       85.29       78.66      3.10 o
  -7  -1   7        0.21        0.23      0.61 o
  -6  -1   7       57.20       48.99      3.05 o
  -5  -1   7      111.47      108.86      3.45 o
  -4  -1   7        7.12       16.03      0.96 o
  -3  -1   7      379.16      398.02     10.54 o
  -2  -1   7       96.96       93.33      2.79 o
  -1  -1   7     1898.90     1648.54    140.24 o
   0  -1   7     1049.14      984.13     39.95 o
   1  -1   7     3902.61     3408.00    224.85 o
   2  -1   7       43.35       58.34      3.04 o
   3  -1   7       49.33       52.22      2.14 o
   4  -1   7       18.54       22.75      1.04 o
   5  -1   7       10.88       10.35      1.31 o
   6  -1   7       11.22       10.02      0.90 o
   7  -1   7       17.97       16.40      1.00 o
  -9   0   7        2.70        2.42      0.69 o
  -8   0   7       73.71       80.45      3.00 o
  -7   0   7      112.20      120.13      4.78 o
  -6   0   7      519.28      538.61     18.10 o
  -5   0   7       66.86       74.08      4.19 o
  -4   0   7     1968.76     2116.09     81.93 o
  -3   0   7      372.58      406.50     10.77 o
  -2   0   7      524.87      472.81     11.96 o
  -1   0   7     1347.34     1207.50     30.24 o
   0   0   7        3.09        3.17      0.52 o
   1   0   7       76.32       76.04      2.47 o
   2   0   7      404.70      373.35     15.26 o
   3   0   7        3.12        2.10      0.54 o
   4   0   7       81.99       83.38      2.79 o
   5   0   7      131.84      142.90      4.89 o
   6   0   7       24.24       28.70      1.35 o
   7   0   7      160.47      178.09      6.76 o
  -9   1   7        6.48        5.76      0.81 o
  -8   1   7        9.50        9.10      0.87 o
  -7   1   7      133.17      145.62      5.04 o
  -6   1   7       14.18       14.35      1.04 o
  -5   1   7       62.28       85.97      3.64 o
  -4   1   7        5.25        2.77      0.69 o
  -3   1   7       11.28        6.27      0.59 o
  -2   1   7       51.71       65.55      2.34 o
  -1   1   7        1.52        1.54      0.44 o
   0   1   7      266.31      320.58      8.51 o
   1   1   7        2.24        2.05      0.43 o
   2   1   7      127.45      131.85      4.91 o
   3   1   7        8.81        7.57      0.64 o
   4   1   7      131.69      142.87      4.20 o
   5   1   7      208.63      207.89      9.04 o
   6   1   7        0.25        0.63      0.62 o
   7   1   7        0.85        1.73      0.72 o
  -9   2   7       17.40       20.00      1.26 o
  -8   2   7        3.75        3.48      0.76 o
  -7   2   7        1.35        3.83      0.83 o
  -6   2   7       23.08       20.26      1.29 o
  -5   2   7      130.57      131.53      4.45 o
  -4   2   7       79.04       70.71      2.79 o
  -3   2   7     2556.98     2446.48     89.50 o
  -2   2   7     1145.90     1137.11     28.02 o
  -1   2   7      240.66      313.81     10.17 o
   0   2   7       50.89       78.18      2.43 o
   1   2   7      851.10      861.26     26.53 o
   2   2   7        0.24        0.60      0.43 o
   3   2   7      866.02      837.12     20.87 o
   4   2   7        8.19        8.09      0.64 o
   5   2   7      216.24      208.87      6.75 o
   6   2   7     1063.83     1197.80     35.09 o
   7   2   7      671.06      654.08     18.93 o
  -8   3   7        3.06        3.32      0.76 o
  -7   3   7       27.40       29.19      1.66 o
  -6   3   7      423.55      435.15     13.09 o
  -5   3   7       25.04       29.85      1.61 o
  -4   3   7        7.12        9.09      0.85 o
  -3   3   7        2.43        2.48      0.63 o
  -2   3   7      314.33      373.25     12.72 o
  -1   3   7      181.09      172.20      5.04 o
   0   3   7      733.09      724.87     24.00 o
   1   3   7      632.51      635.61     20.79 o
   2   3   7      871.13      898.84     29.22 o
   3   3   7       21.27       25.06      1.08 o
   4   3   7       46.31       45.75      1.82 o
   5   3   7      268.69      277.64      8.22 o
   6   3   7      233.00      253.69      8.27 o
  -8   4   7       65.40       52.74      2.74 o
  -7   4   7        7.66        9.32      1.26 o
  -6   4   7      303.61      297.49      9.35 o
  -5   4   7     1087.58     1119.03     34.22 o
  -4   4   7      151.29      151.26      4.53 o
  -3   4   7       67.51       62.71      2.69 o
  -2   4   7     1912.78     2004.58     68.81 o
  -1   4   7      174.49      210.55      7.25 o
   0   4   7      251.57      245.18      8.44 o
   1   4   7       18.19       20.57      1.11 o
   2   4   7       13.70       14.66      0.83 o
   3   4   7      573.22      555.18     16.46 o
   4   4   7        8.60        8.63      0.69 o
   5   4   7       38.65       45.38      1.87 o
   6   4   7      127.99      131.32      4.38 o
  -8   5   7        1.50        2.36      0.73 o
  -7   5   7       59.24       61.32      2.52 o
  -6   5   7       91.29       86.64      3.28 o
  -5   5   7      703.53      681.59     19.58 o
  -4   5   7      556.76      584.60     16.46 o
  -3   5   7     2295.83     2362.04     76.30 o
  -2   5   7      550.83      535.75     15.97 o
  -1   5   7      158.78      178.06      6.44 o
   0   5   7       55.66       60.15      2.02 o
   1   5   7       21.87       23.76      1.11 o
   2   5   7       27.58       29.47      1.24 o
   3   5   7       99.27      115.27      3.94 o
   4   5   7        0.32        0.39      0.59 o
   5   5   7       27.55       32.15      1.50 o
   6   5   7       67.98       63.08      4.09 o
  -8   6   7        2.51        1.81      1.02 o
  -7   6   7       35.82       29.30      1.54 o
  -6   6   7      418.35      409.95     11.75 o
  -5   6   7      746.65      768.56     21.87 o
  -4   6   7      425.98      447.93     15.56 o
  -3   6   7     1120.78     1135.64     39.95 o
  -2   6   7     1968.61     1960.83     46.84 o
  -1   6   7     1426.06     1364.00     33.84 o
   0   6   7        2.95        2.40      0.47 o
   1   6   7      329.18      313.42      9.72 o
   2   6   7      222.12      207.58      6.80 o
   3   6   7      180.10      198.27      6.09 o
   4   6   7        1.43        1.41      0.53 o
   5   6   7      323.34      293.10     17.59 o
  -7   7   7      122.93      106.64      4.94 o
  -6   7   7       19.57       22.71      1.23 o
  -5   7   7      230.49      260.30      7.59 o
  -4   7   7       16.31       15.98      1.02 o
  -3   7   7     2189.49     2388.79     86.56 o
  -2   7   7       24.13       21.68      1.15 o
  -1   7   7      120.78      134.53      4.61 o
   0   7   7       10.09        3.41      0.66 o
   1   7   7      293.84      301.52      9.53 o
   2   7   7       35.56       36.82      1.59 o
   3   7   7        8.69        7.32      0.68 o
   4   7   7      271.55      283.28     11.31 o
  -7   8   7       90.98       80.77      6.97 o
  -6   8   7      148.99      149.58      6.70 o
  -5   8   7       72.76       81.03      3.33 o
  -4   8   7       63.94       69.08      2.67 o
  -3   8   7      343.47      358.57     14.72 o
  -2   8   7        0.09        0.22      0.61 o
  -1   8   7       45.91       47.98      1.98 o
   0   8   7      249.70      232.90      6.83 o
   1   8   7      388.71      373.46     10.95 o
   2   8   7        3.18        3.49      0.53 o
   3   8   7        0.09        0.22      0.49 o
   4   8   7       11.00        9.40      0.89 o
  -6   9   7      451.20      445.44     13.90 o
  -5   9   7        5.08        6.89      0.82 o
  -4   9   7       29.37       30.18      1.56 o
  -3   9   7       12.53       12.85      0.91 o
  -2   9   7        6.62        6.78      0.77 o
  -1   9   7        0.74        1.22      0.53 o
   0   9   7      300.12      327.83     10.22 o
   1   9   7        4.20        5.49      0.60 o
   2   9   7       20.49       18.12      0.97 o
  -5  10   7      261.68      322.19     14.79 o
  -4  10   7        1.39        1.48      0.60 o
  -3  10   7       18.24       18.64      1.19 o
  -2  10   7      273.27      313.94      9.67 o
  -1  10   7       32.04       35.75      1.55 o
   0  10   7       40.94       43.94      1.88 o
   1  10   7        5.79        3.80      0.60 o
   0 -12   8        0.71        1.07      1.38 o
   1 -12   8       62.38       48.24      3.62 o
   2 -12   8       37.77       28.01      2.66 o
   3 -12   8       58.07       48.85      2.22 o
  -1 -11   8      206.70       78.93     21.88 o
   0 -11   8        6.53        7.28      1.39 o
   1 -11   8      137.58      125.55      6.99 o
   2 -11   8      182.13      184.09     10.08 o
   3 -11   8       59.19       54.87      4.44 o
   4 -11   8       23.04       31.68      1.58 o
  -1 -10   8       11.21        9.02      1.15 o
   0 -10   8        8.13        6.09      0.93 o
   1 -10   8       58.60       47.69      2.82 o
   2 -10   8        6.73        8.03      0.93 o
   3 -10   8        7.51        5.73      1.08 o
   4 -10   8      349.27      352.94     24.00 o
   5 -10   8        0.03       -0.23      1.26 o
  -2  -9   8        5.45        3.68      1.05 o
  -1  -9   8      875.07      843.78     50.10 o
   0  -9   8       34.68       32.28      2.56 o
   1  -9   8      149.70      134.15      4.55 o
   2  -9   8      537.82      520.72     18.48 o
   3  -9   8        9.67       12.81      0.94 o
   4  -9   8      257.78      288.76     17.40 o
   5  -9   8        4.99        6.04      0.69 o
   6  -9   8        5.24        3.04      0.86 o
  -6  -8   8       11.04       15.68      1.71 o
  -5  -8   8      494.16      422.20     23.07 o
  -2  -8   8      227.07      218.75      9.55 o
  -1  -8   8       23.87       21.23      1.54 o
   0  -8   8     1584.22     1682.56     97.31 o
   1  -8   8       25.94       21.72      1.02 o
   2  -8   8      188.91      210.87      6.96 o
   3  -8   8       48.02       54.89      2.86 o
   4  -8   8      151.24      187.27     13.67 o
   5  -8   8       91.04       90.00      3.34 o
   6  -8   8        0.08        0.39      0.63 o
  -6  -7   8        1.70        2.74      0.79 o
  -5  -7   8        0.00       -0.04      0.60 o
  -4  -7   8      191.03      155.22     25.43 o
  -3  -7   8      356.04      317.98     13.85 o
  -2  -7   8      356.51      346.69     12.89 o
  -1  -7   8        8.72       10.10      0.57 o
   0  -7   8      408.45      437.98     11.07 o
   1  -7   8      293.63      304.22      8.12 o
   2  -7   8      282.40      295.75     12.98 o
   3  -7   8       84.60       84.68      3.10 o
   4  -7   8      468.78      444.49     15.18 o
   5  -7   8       79.04       79.61      4.29 o
   6  -7   8       64.17       65.48      3.12 o
   7  -7   8        0.92        0.96      0.59 o
  -7  -6   8       12.35        9.79      3.24 o
  -6  -6   8      136.08      123.56      6.52 o
  -5  -6   8       71.74       70.06      3.64 o
  -4  -6   8       90.61      101.88      3.54 o
  -3  -6   8      137.03      136.53      3.89 o
  -2  -6   8      150.18      149.16      4.06 o
  -1  -6   8       95.24      110.01      3.96 o
   0  -6   8       78.08       70.99      2.65 o
   1  -6   8        7.90        9.82      0.68 o
   2  -6   8      544.24      562.51     14.21 o
   3  -6   8     1110.93     1047.22     26.90 o
   4  -6   8       53.33       46.08      2.06 o
   5  -6   8      171.75      164.60      5.40 o
   6  -6   8        0.13        0.14      1.00 o
   7  -6   8        1.21        0.29      0.68 o
  -7  -5   8       20.16       14.48      2.66 o
  -6  -5   8        7.44        6.88      0.65 o
  -5  -5   8        0.05        0.21      0.42 o
  -4  -5   8      531.06      570.02     14.48 o
  -3  -5   8        0.44        0.17      0.36 o
  -2  -5   8      249.86      281.56      9.52 o
  -1  -5   8      478.35      525.95     17.62 o
   0  -5   8     1545.53     1658.95     56.06 o
   1  -5   8      445.20      469.58     18.00 o
   2  -5   8      176.97      167.15      9.16 o
   3  -5   8      602.04      579.21     14.82 o
   4  -5   8       42.59       40.10      2.25 o
   5  -5   8        1.52        0.51      0.57 o
   6  -5   8      235.65      217.16      8.15 o
   7  -5   8       59.81       61.76      3.40 o
  -8  -4   8     1159.49      965.25     92.37 o
  -7  -4   8      320.21      322.44     17.98 o
  -6  -4   8        7.87       10.88      0.85 o
  -5  -4   8       52.19       57.24      2.17 o
  -4  -4   8      104.80      114.60      3.27 o
  -3  -4   8      446.93      491.78     18.71 o
  -2  -4   8      386.31      350.37     12.12 o
  -1  -4   8      122.25      141.18      8.17 o
   0  -4   8      298.23      359.73     16.70 o
   1  -4   8      248.31      233.58     12.55 o
   2  -4   8       15.07       26.09      1.30 o
   3  -4   8      736.77      740.89     25.07 o
   4  -4   8      740.38      681.32     17.46 o
   5  -4   8       22.91       19.42      1.19 o
   6  -4   8       40.04       39.97      2.90 o
   7  -4   8       16.89       13.85      0.99 o
  -8  -3   8      253.58      220.69     13.64 o
  -7  -3   8       19.31       19.29      1.43 o
  -6  -3   8       52.13       59.85      2.25 o
  -5  -3   8      189.37      213.27      6.19 o
  -4  -3   8      170.47      172.97      4.79 o
  -3  -3   8      727.05      745.10     24.15 o
  -2  -3   8      359.20      357.51     12.18 o
  -1  -3   8      543.17      462.58     17.55 o
   0  -3   8     1526.78     1458.05     37.58 o
   1  -3   8        0.27        0.15      0.44 o
   2  -3   8      159.75      172.78      6.13 o
   3  -3   8        0.15       -0.29      0.63 o
   4  -3   8      148.27      163.97      6.12 o
   5  -3   8        4.27        4.99      0.74 o
   6  -3   8        3.44        2.74      0.63 o
   7  -3   8      303.37      306.43     16.15 o
  -8  -2   8        3.91        4.53      0.80 o
  -7  -2   8       47.52       46.74      2.10 o
  -6  -2   8       11.86       11.47      0.83 o
  -5  -2   8       53.49       53.60      2.10 o
  -4  -2   8        6.91        6.49      0.70 o
  -3  -2   8      469.25      446.14     14.69 o
  -2  -2   8       75.64       81.34      4.42 o
  -1  -2   8       55.01       47.94      1.65 o
   0  -2   8      649.03      676.90     16.97 o
   1  -2   8      546.16      580.64     19.73 o
   2  -2   8      177.49      237.66      8.23 o
   3  -2   8      161.71      164.29      6.82 o
   4  -2   8      147.01      165.44      5.41 o
   5  -2   8       74.82       64.04      4.53 o
   6  -2   8       45.54       36.18      1.50 o
   7  -2   8      332.33      292.16      8.46 o
  -8  -1   8       54.92       54.61      2.30 o
  -7  -1   8        0.94        0.21      0.62 o
  -6  -1   8      351.26      400.28     21.05 o
  -5  -1   8      103.05      113.59      3.70 o
  -4  -1   8       77.17       96.07      3.67 o
  -3  -1   8      300.46      273.66      9.32 o
  -2  -1   8       13.97       14.64      0.71 o
  -1  -1   8        1.10        1.67      0.50 o
   0  -1   8       82.82      111.93      4.35 o
   1  -1   8      722.83      770.79     36.65 o
   2  -1   8       13.15       17.27      0.90 o
   3  -1   8       34.95       35.81      1.95 o
   4  -1   8      662.39      652.69     20.32 o
   5  -1   8       17.29       15.97      0.97 o
   6  -1   8       16.77       16.99      1.53 o
   7  -1   8      207.64      199.18      6.20 o
  -8   0   8      323.06      293.76      9.10 o
  -7   0   8       37.24       42.69      2.56 o
  -6   0   8      513.66      495.22     17.46 o
  -5   0   8      353.19      342.01     14.85 o
  -4   0   8       92.00      112.61      4.28 o
  -3   0   8       52.69       61.79      2.47 o
  -2   0   8      928.09      924.38     23.13 o
  -1   0   8      291.68      337.67     18.73 o
   0   0   8       12.25       13.31      0.71 o
   1   0   8        0.66       -0.02      0.40 o
   2   0   8     1208.94     1203.44     38.39 o
   3   0   8      361.34      338.97     15.41 o
   4   0   8       96.12      106.34      3.12 o
   5   0   8     1121.40     1015.99     43.39 o
   6   0   8        7.10        7.86      0.69 o
   7   0   8       25.74       26.41      1.34 o
  -8   1   8       23.29       20.52      1.27 o
  -7   1   8      326.85      368.28     10.38 o
  -6   1   8       26.72       27.23      1.26 o
  -5   1   8        0.22        2.38      0.84 o
  -4   1   8      197.70      200.26      7.42 o
  -3   1   8       61.59       56.41      2.33 o
  -2   1   8     1844.66     1724.70     62.30 o
  -1   1   8       66.88       74.33      2.50 o
   0   1   8     1434.36     1467.57     47.08 o
   1   1   8      118.74      131.27      4.58 o
   2   1   8      227.19      217.60      7.55 o
   3   1   8        3.54        2.61      0.55 o
   4   1   8      324.14      351.24     14.02 o
   5   1   8     1273.41     1341.05     37.25 o
   6   1   8        3.75        3.58      0.62 o
   7   1   8       43.00       42.41      1.77 o
  -8   2   8       20.64       19.42      1.23 o
  -7   2   8        3.09        3.49      0.82 o
  -6   2   8      199.21      199.22      6.42 o
  -5   2   8      149.13      157.27      4.85 o
  -4   2   8      142.37      113.57      4.95 o
  -3   2   8      304.65      328.37     11.36 o
  -2   2   8      542.65      589.04     22.64 o
  -1   2   8     1013.38     1102.72     27.22 o
   0   2   8      704.34      712.16     23.31 o
   1   2   8       24.37       31.40      1.52 o
   2   2   8     1225.19     1213.98     40.39 o
   3   2   8        9.18        8.22      0.69 o
   4   2   8     1080.90     1108.98     35.21 o
   5   2   8      211.36      237.44      8.73 o
   6   2   8       16.94       16.57      1.13 o
   7   2   8      990.85      888.64     33.95 o
  -8   3   8      112.13      100.64      3.79 o
  -7   3   8       56.65       58.51      2.44 o
  -6   3   8        3.01        2.70      0.75 o
  -5   3   8       38.33       39.72      1.61 o
  -4   3   8        0.37        0.87      0.64 o
  -3   3   8      108.55       92.43      3.74 o
  -2   3   8      367.97      354.06     11.93 o
  -1   3   8      272.06      282.92      9.85 o
   0   3   8      440.19      459.41     15.60 o
   1   3   8       49.25       42.49      1.88 o
   2   3   8      266.89      253.68      7.00 o
   3   3   8      943.90      968.84     27.38 o
   4   3   8       80.39       86.63      3.05 o
   5   3   8      412.16      421.20     14.07 o
   6   3   8      144.06      140.89      4.55 o
  -8   4   8       11.06       10.85      1.09 o
  -7   4   8        4.60        6.90      0.95 o
  -6   4   8        1.73        1.10      0.74 o
  -5   4   8      290.97      309.36     10.97 o
  -4   4   8      437.43      452.41     12.05 o
  -3   4   8       55.25       55.74      2.31 o
  -2   4   8      671.03      666.97     22.11 o
  -1   4   8       11.98       14.22      0.85 o
   0   4   8       22.10       30.30      1.43 o
   1   4   8      931.90      924.54     25.95 o
   2   4   8      144.77      139.67      4.21 o
   3   4   8     1097.15     1108.15     32.23 o
   4   4   8       15.98       16.74      0.99 o
   5   4   8        5.05        5.88      0.65 o
   6   4   8       64.03       63.32      2.55 o
  -8   5   8      134.23      125.38      6.61 o
  -7   5   8       12.55       12.64      1.03 o
  -6   5   8        0.30        0.14      1.01 o
  -5   5   8      447.07      548.19     21.67 o
  -4   5   8      613.92      628.06     18.29 o
  -3   5   8     1437.14     1457.14     35.84 o
  -2   5   8      267.10      272.96      7.90 o
  -1   5   8      157.30      163.80      4.78 o
   0   5   8      503.17      482.22     12.50 o
   1   5   8       67.26       57.65      1.95 o
   2   5   8       23.91       30.55      1.30 o
   3   5   8      161.83      159.90      5.32 o
   4   5   8       85.77       92.59      3.36 o
   5   5   8      146.21      146.29      4.89 o
  -8   6   8       13.71       10.26      0.95 o
  -7   6   8       41.05       32.64      2.25 o
  -6   6   8      311.02      303.69     10.56 o
  -5   6   8      518.60      585.26     17.12 o
  -4   6   8       11.21       12.18      0.85 o
  -3   6   8        7.62        6.28      0.72 o
  -2   6   8        0.20       -0.10      0.90 o
  -1   6   8        0.81        2.28      0.64 o
   0   6   8     1193.36     1161.18     32.72 o
   1   6   8       26.90       22.53      1.23 o
   2   6   8      212.59      241.38      7.75 o
   3   6   8      117.43      128.12      4.00 o
   4   6   8       36.83       39.91      1.88 o
   5   6   8      122.49      127.84      8.26 o
  -7   7   8      338.90      297.67     19.05 o
  -6   7   8        0.00        0.40      0.71 o
  -5   7   8      304.80      342.22     15.39 o
  -4   7   8        0.66        0.77      0.58 o
  -3   7   8      378.71      404.37     12.51 o
  -2   7   8       20.44       24.76      1.30 o
  -1   7   8      885.99      861.90     25.03 o
   0   7   8       46.54       36.73      1.66 o
   1   7   8        0.28        0.28      0.41 o
   2   7   8      391.18      375.45     11.51 o
   3   7   8        3.16        3.76      0.60 o
   4   7   8      537.60      566.37     33.92 o
  -6   8   8        1.25        1.61      0.61 o
  -5   8   8        4.05        5.17      0.75 o
  -4   8   8       51.46       56.00      2.33 o
  -3   8   8      146.41      143.04      4.98 o
  -2   8   8        0.11        0.30      0.48 o
  -1   8   8        8.77        7.31      0.61 o
   0   8   8      143.48      162.79      5.10 o
   1   8   8       94.05       94.56      3.54 o
   2   8   8       50.94       48.09      2.21 o
   3   8   8        2.30        2.33      0.60 o
  -5   9   8       19.41       21.46      1.44 o
  -4   9   8        9.81        8.85      0.81 o
  -3   9   8       79.39       86.26      3.26 o
  -2   9   8        0.76        1.94      0.57 o
  -1   9   8       13.64       17.57      1.04 o
   0   9   8       44.74       51.17      2.30 o
   1   9   8       80.90       94.52      3.36 o
   2   9   8      170.40      169.07      5.06 o
  -4  10   8       44.95       41.41      1.99 o
  -3  10   8      281.27      350.34     10.68 o
  -2  10   8        0.22       -0.40      0.96 o
  -1  10   8       57.47       62.33      2.42 o
   0  10   8        0.57        0.51      0.56 o
   0 -12   9       98.31       65.54     15.40 o
   1 -12   9       17.77       19.84      1.86 o
   2 -12   9      110.03       94.49      6.44 o
  -1 -11   9       71.53       47.58      6.10 o
   0 -11   9      106.27       80.49      5.68 o
   1 -11   9        0.54       -0.01      1.47 o
   2 -11   9       38.13       31.78      1.77 o
   3 -11   9        1.81        2.01      0.61 o
   4 -11   9        9.15       10.52      0.91 o
  -1 -10   9       33.40       28.63      2.95 o
   0 -10   9      380.07      325.44     25.87 o
   1 -10   9       41.37       36.31      3.80 o
   2 -10   9        1.24       -0.43      1.04 o
   3 -10   9      151.13      143.26     10.41 o
   4 -10   9       52.26       53.37      3.29 o
   5 -10   9       59.44       49.03      3.27 o
  -2  -9   9      532.16      558.53     37.34 o
  -1  -9   9        1.03       -0.25      0.98 o
   0  -9   9      198.87      215.44     15.46 o
   1  -9   9       68.65       58.94      4.20 o
   2  -9   9       11.89       11.62      0.82 o
   3  -9   9      753.56      831.43     33.94 o
   4  -9   9        6.18        6.30      0.72 o
   5  -9   9        1.02        0.17      0.57 o
  -6  -8   9       13.29       10.88      1.48 o
  -5  -8   9        8.22        6.52      1.37 o
  -2  -8   9      603.45      583.83     23.96 o
  -1  -8   9       28.88       37.29      2.53 o
   0  -8   9     3860.00     3933.34    156.20 o
   1  -8   9       12.60       12.00      0.74 o
   2  -8   9      395.54      372.61     11.12 o
   3  -8   9       18.99       20.28      1.12 o
   4  -8   9        6.07        6.96      0.75 o
   5  -8   9        6.07        6.43      0.66 o
   6  -8   9       38.00       48.71      4.17 o
  -6  -7   9       33.55       27.33      2.53 o
  -5  -7   9       50.45       41.71     10.60 o
  -4  -7   9        0.01        0.22      0.41 o
  -3  -7   9        0.17        0.16      0.28 o
  -2  -7   9       62.53       61.07      2.26 o
  -1  -7   9       27.22       25.33      1.08 o
   0  -7   9      528.44      548.08     13.81 o
   1  -7   9      488.07      479.02     12.40 o
   2  -7   9      509.96      518.19     15.02 o
   3  -7   9       22.59       22.88      1.22 o
   4  -7   9        0.13        0.22      0.64 o
   5  -7   9      107.93      121.56      7.43 o
   6  -7   9       39.49       43.84      2.72 o
  -7  -6   9        9.49        7.74      2.28 o
  -6  -6   9      200.96      196.00      9.14 o
  -5  -6   9       76.33       71.84      3.93 o
  -4  -6   9      175.75      181.24      5.90 o
  -3  -6   9      311.91      372.50     10.72 o
  -2  -6   9       34.79       36.31      1.32 o
  -1  -6   9       44.10       50.68      1.66 o
   0  -6   9      115.86      113.64      3.44 o
   1  -6   9        0.04        0.40      0.41 o
   2  -6   9      638.31      652.02     16.44 o
   3  -6   9     1146.84     1230.08     72.96 o
   4  -6   9       23.93       22.20      1.18 o
   5  -6   9       48.78       47.86      1.99 o
   6  -6   9        9.80       12.38      0.94 o
   7  -6   9        2.83        2.03      0.53 o
  -7  -5   9        9.12       11.75      1.08 o
  -6  -5   9      133.32      132.99      9.28 o
  -5  -5   9      305.53      316.05      9.60 o
  -4  -5   9       99.06       89.57      3.35 o
  -3  -5   9      162.05      157.07      4.40 o
  -2  -5   9      832.62      879.29     27.90 o
  -1  -5   9        3.37        5.17      0.45 o
   0  -5   9      433.51      404.51     16.46 o
   1  -5   9      311.97      322.86     11.11 o
   2  -5   9     1144.07     1009.46     27.25 o
   3  -5   9      166.52      186.57     15.78 o
   4  -5   9      349.81      349.90     10.54 o
   5  -5   9      373.76      354.65     10.45 o
   6  -5   9       11.64        7.79      0.68 o
   7  -5   9        5.89        6.65      0.64 o
  -8  -4   9       47.66       36.64      4.40 o
  -7  -4   9        0.24       -0.54      0.90 o
  -6  -4   9        8.47        8.17      0.75 o
  -5  -4   9      225.49      216.51      7.21 o
  -4  -4   9       29.65       35.00      1.33 o
  -3  -4   9      280.18      318.63     10.68 o
  -2  -4   9      180.91      204.63      6.91 o
  -1  -4   9       64.22       66.75      2.57 o
   0  -4   9      394.59      434.51     14.42 o
   1  -4   9     1235.19     1323.92     51.43 o
   2  -4   9      968.48      850.25     36.62 o
   3  -4   9       47.41       49.39      2.10 o
   4  -4   9       78.30       94.01      4.27 o
   5  -4   9       82.32       73.89      4.22 o
   6  -4   9      382.50      412.51     20.98 o
   7  -4   9        7.26        4.66      0.79 o
  -8  -3   9      282.93      256.03     10.29 o
  -7  -3   9      179.08      177.05      8.55 o
  -6  -3   9      168.84      179.89      5.90 o
  -5  -3   9      430.03      470.02     15.06 o
  -4  -3   9       61.43       79.48      2.86 o
  -3  -3   9       49.40       44.68      1.79 o
  -2  -3   9     1013.22      983.38     31.29 o
  -1  -3   9     1499.96     1518.81     61.69 o
   0  -3   9     1034.27     1181.82     47.08 o
   1  -3   9      121.39      147.39      7.88 o
   2  -3   9       71.57       67.41      3.70 o
   3  -3   9        7.76        9.30      0.68 o
   4  -3   9       23.82       28.77      1.41 o
   5  -3   9       80.15       83.14      3.00 o
   6  -3   9      122.62      128.54      7.84 o
   7  -3   9       66.84       63.84      2.60 o
  -8  -2   9      175.78      177.55      6.94 o
  -7  -2   9        2.03        1.93      0.82 o
  -6  -2   9       89.73       87.40      3.56 o
  -5  -2   9       76.52       79.71      2.73 o
  -4  -2   9        4.99        6.43      0.73 o
  -3  -2   9        3.58        3.07      0.51 o
  -2  -2   9      285.15      274.81     11.82 o
  -1  -2   9       51.52       57.94      2.07 o
   0  -2   9      646.34      710.63     33.60 o
   1  -2   9      421.48      419.67     15.77 o
   2  -2   9      762.75      776.12     30.86 o
   3  -2   9       12.34       14.13      0.85 o
   4  -2   9        0.10        0.90      0.55 o
   5  -2   9       24.67       25.11      1.37 o
   6  -2   9        1.41        2.60      0.86 o
   7  -2   9      124.35      103.15      4.14 o
  -8  -1   9      104.31      104.51      4.14 o
  -7  -1   9        1.10        1.10      0.66 o
  -6  -1   9     1528.00     1598.17     44.50 o
  -5  -1   9        0.32        1.18      0.61 o
  -4  -1   9       37.35       35.09      1.76 o
  -3  -1   9      515.85      537.11     17.63 o
  -2  -1   9       11.50        8.74      0.62 o
  -1  -1   9     1493.88     1398.75     48.46 o
   0  -1   9        0.01        0.11      0.39 o
   1  -1   9      255.06      208.94      7.34 o
   2  -1   9       44.89       42.57      1.79 o
   3  -1   9        2.27        2.19      0.70 o
   4  -1   9       26.62       22.92      1.12 o
   5  -1   9      106.45      145.98      7.68 o
   6  -1   9       21.82       19.80      2.05 o
   7  -1   9       39.71       38.33      1.63 o
  -8   0   9      308.68      291.82     14.13 o
  -7   0   9        3.84        2.95      0.84 o
  -6   0   9      148.09      163.84      5.39 o
  -5   0   9      338.35      387.41     11.95 o
  -4   0   9       49.45       59.30      2.54 o
  -3   0   9       10.16       10.39      0.87 o
  -2   0   9       17.46       27.80      1.26 o
  -1   0   9       34.09       36.78      2.04 o
   0   0   9      374.91      349.50      9.30 o
   1   0   9        4.14        4.54      0.50 o
   2   0   9      208.65      230.62      8.14 o
   3   0   9      333.88      348.30     15.78 o
   4   0   9      138.47      152.95      5.67 o
   5   0   9      106.89      101.20      3.42 o
   6   0   9      610.73      647.59     22.64 o
   7   0   9       22.47       21.72      1.26 o
  -8   1   9        0.12        0.37      0.74 o
  -7   1   9      224.82      215.16      9.51 o
  -6   1   9        0.50        0.71      0.68 o
  -5   1   9      916.87      976.99     29.29 o
  -4   1   9      651.46      710.69     23.46 o
  -3   1   9     2372.26     2341.82    140.50 o
  -2   1   9       19.39       15.41      1.08 o
  -1   1   9        1.38        0.00      0.52 o
   0   1   9      310.81      314.15     10.96 o
   1   1   9      814.17      788.38     25.55 o
   2   1   9        9.37       10.73      0.76 o
   3   1   9      514.14      510.70     13.11 o
   4   1   9      990.88     1000.33     30.23 o
   5   1   9      840.96      903.54     24.00 o
   6   1   9        0.07        1.19      0.52 o
  -8   2   9       79.92       76.88      2.85 o
  -7   2   9        3.73        4.41      0.90 o
  -6   2   9       65.92       60.76      2.39 o
  -5   2   9        0.38        0.70      0.64 o
  -4   2   9      113.78       97.63      3.26 o
  -3   2   9        1.04        2.69      0.74 o
  -2   2   9      151.09      146.98      6.34 o
  -1   2   9     1424.22     1326.80     44.12 o
   0   2   9       24.80       34.78      1.55 o
   1   2   9      790.39      704.89     23.27 o
   2   2   9      284.60      283.48      7.94 o
   3   2   9       23.21       24.90      1.19 o
   4   2   9       15.39       19.31      1.00 o
   5   2   9      120.76      115.07      4.02 o
   6   2   9       19.21       22.41      1.27 o
  -8   3   9        4.22        5.10      0.81 o
  -7   3   9      231.91      247.21      8.16 o
  -6   3   9      110.10      105.58      4.46 o
  -5   3   9        0.28       -0.02      1.15 o
  -4   3   9      666.92      682.37     19.44 o
  -3   3   9        0.22       -0.38      0.74 o
  -2   3   9      156.72      149.50      5.21 o
  -1   3   9       71.79       63.74      2.65 o
   0   3   9       75.37       65.06      2.58 o
   1   3   9       77.37       72.95      2.53 o
   2   3   9      335.01      306.25      9.00 o
   3   3   9      193.71      194.42      6.16 o
   4   3   9        7.75        7.75      0.70 o
   5   3   9      569.95      597.61     23.71 o
   6   3   9       65.85       69.72      3.41 o
  -8   4   9       54.76       49.35      2.66 o
  -7   4   9      297.00      321.99     10.68 o
  -6   4   9      900.46      941.55     42.00 o
  -5   4   9     1330.26     1404.33     46.99 o
  -4   4   9       29.16       34.75      1.61 o
  -3   4   9      209.19      216.34      6.23 o
  -2   4   9        5.35        6.65      0.63 o
  -1   4   9       10.97        8.12      0.67 o
   0   4   9       56.69       54.42      1.96 o
   1   4   9        2.01        0.87      0.44 o
   2   4   9      420.99      428.91     12.70 o
   3   4   9       21.58       24.98      1.10 o
   4   4   9      524.53      532.24     14.60 o
   5   4   9        2.29        2.18      0.62 o
  -8   5   9      255.59      206.67      7.60 o
  -7   5   9      185.13      196.26     11.12 o
  -6   5   9       12.95       11.04      1.13 o
  -5   5   9     1004.05     1019.41     34.53 o
  -4   5   9      214.95      230.98      7.50 o
  -3   5   9      415.88      416.03     12.36 o
  -2   5   9       72.95       71.71      2.53 o
  -1   5   9       39.34       42.17      1.59 o
   0   5   9       32.80       26.00      1.21 o
   1   5   9      639.50      612.52     18.22 o
   2   5   9        0.18        0.21      0.45 o
   3   5   9      306.29      317.44     12.36 o
   4   5   9       61.21       62.51      2.42 o
   5   5   9        0.16        0.59      0.60 o
  -7   6   9      598.91      561.69     25.81 o
  -6   6   9        2.31        2.04      0.72 o
  -5   6   9      880.39      924.92     32.27 o
  -4   6   9       10.02       12.34      0.92 o
  -3   6   9      416.89      423.92     13.30 o
  -2   6   9      126.44      132.49      4.60 o
  -1   6   9      595.18      567.89     17.10 o
   0   6   9        1.90        0.65      0.42 o
   1   6   9        3.90        4.11      0.50 o
   2   6   9       58.67       65.45      2.39 o
   3   6   9      328.48      319.32     15.26 o
   4   6   9       19.82       23.19      1.26 o
  -7   7   9      349.72      288.27     18.15 o
  -6   7   9      142.93      136.27      7.23 o
  -5   7   9      103.81      120.99      4.36 o
  -4   7   9       31.38       31.68      1.45 o
  -3   7   9       25.79       27.37      1.31 o
  -2   7   9      918.92      942.79     26.83 o
  -1   7   9      129.83      136.57      4.86 o
   0   7   9        4.96        2.85      0.56 o
   1   7   9       11.72       11.94      0.80 o
   2   7   9        5.02        4.61      0.58 o
   3   7   9       69.89       60.06      2.42 o
  -6   8   9       55.91       63.26      4.56 o
  -5   8   9       42.51       43.45      2.27 o
  -4   8   9      111.57      114.00      4.07 o
  -3   8   9       64.53       69.97      2.85 o
  -2   8   9       70.22       64.39      2.70 o
  -1   8   9        1.38        1.57      0.47 o
   0   8   9      134.84      153.13      5.28 o
   1   8   9       57.77       53.87      2.26 o
   2   8   9       65.32       64.38      2.70 o
   3   8   9       11.96        8.89      1.14 o
  -5   9   9       57.80       63.88      2.68 o
  -4   9   9      158.85      183.97      6.14 o
  -3   9   9       78.71       87.47      3.36 o
  -2   9   9        1.53        2.06      0.54 o
  -1   9   9      293.56      311.22     13.33 o
   0   9   9        0.74       -0.20      1.19 o
   1   9   9        9.30        8.24      0.70 o
  -3  10   9        7.14       10.08      0.87 o
  -2  10   9       38.58       41.68      1.84 o
  -1  10   9       61.81       77.18      2.98 o
   0 -12  10      129.80       95.25     26.52 o
   1 -12  10       16.98       12.98      1.68 o
  -1 -11  10       35.82       26.27      2.88 o
   0 -11  10       44.62       45.08      3.65 o
   1 -11  10      105.07      105.70      7.86 o
   2 -11  10       40.58       46.24      2.38 o
   3 -11  10        1.50        0.00      0.85 o
  -2 -10  10       33.32       24.65      8.62 o
  -1 -10  10       41.48       36.11      3.09 o
   0 -10  10       59.24       65.41      3.99 o
   1 -10  10      140.08      124.63     10.64 o
   2 -10  10      235.44      238.97      8.25 o
   3 -10  10       21.69       19.76      1.69 o
   4 -10  10        4.55        6.82      0.73 o
  -2  -9  10     2208.36     2330.32    130.49 o
  -1  -9  10        1.53        3.53      1.12 o
   0  -9  10      218.14      219.58     11.79 o
   1  -9  10        5.35        3.48      0.80 o
   2  -9  10       38.85       38.99      2.62 o
   3  -9  10       25.24       25.60      1.41 o
   4  -9  10        9.66       11.83      0.87 o
   5  -9  10       74.95       76.05      5.10 o
  -6  -8  10        6.59        5.69      1.00 o
  -5  -8  10      168.37      166.00     21.18 o
  -4  -8  10        0.04       -0.19      0.24 o
  -3  -8  10       72.09       69.54      3.84 o
  -2  -8  10       83.60       87.74      4.35 o
  -1  -8  10      480.78      476.34     34.13 o
   0  -8  10      156.97      155.53      4.90 o
   1  -8  10        3.88        3.43      0.45 o
   2  -8  10      566.06      598.70     17.66 o
   3  -8  10      141.85      139.41      5.13 o
   4  -8  10      247.15      267.97      8.42 o
   5  -8  10        9.13        8.71      0.87 o
   6  -8  10        8.91       10.23      0.89 o
  -6  -7  10       65.65       60.43      4.24 o
  -5  -7  10      154.44      130.85     25.32 o
  -4  -7  10      122.14      111.24     10.29 o
  -3  -7  10      127.89      160.08      8.33 o
  -2  -7  10       27.18       27.49      1.10 o
  -1  -7  10       95.63      113.48      4.41 o
   0  -7  10      655.16      719.80     34.90 o
   1  -7  10      287.39      308.37      9.29 o
   2  -7  10       32.60       28.69      1.33 o
   3  -7  10      105.03       97.83      3.31 o
   4  -7  10       19.28       19.33      1.55 o
   5  -7  10       39.90       40.28      1.78 o
   6  -7  10       17.09       14.38      1.65 o
  -7  -6  10       24.74       19.16      1.43 o
  -6  -6  10      380.69      343.40     33.34 o
  -5  -6  10       35.37       29.84      1.25 o
  -4  -6  10      137.35      155.67      5.13 o
  -3  -6  10       20.12       23.40      1.13 o
  -2  -6  10      270.87      324.09      8.46 o
  -1  -6  10       54.92       54.57      1.82 o
   0  -6  10       33.98       40.56      1.55 o
   1  -6  10       75.82       75.68      4.27 o
   2  -6  10     1186.36     1134.34     33.95 o
   3  -6  10      231.86      252.17      8.35 o
   4  -6  10      363.32      376.19     19.58 o
   5  -6  10        3.24        2.11      0.60 o
   6  -6  10       48.58       56.15      4.21 o
  -7  -5  10       28.31       24.52      2.70 o
  -6  -5  10        8.96        8.17      0.76 o
  -5  -5  10        1.38        1.12      0.58 o
  -4  -5  10      127.28      128.79      5.04 o
  -3  -5  10       56.50       62.33      2.11 o
  -2  -5  10      310.39      328.82      9.49 o
  -1  -5  10       49.58       67.83      2.81 o
   0  -5  10      163.97      168.17      5.94 o
   1  -5  10     1106.05     1045.73     25.55 o
   2  -5  10        4.03        2.02      0.57 o
   3  -5  10        0.53        1.78      0.59 o
   4  -5  10      163.10      169.44      8.63 o
   5  -5  10      151.70      162.89      6.30 o
   6  -5  10       18.91       17.35      1.17 o
  -8  -4  10        4.54        3.80      0.69 o
  -7  -4  10       14.18       12.49      0.98 o
  -6  -4  10       86.58      101.31      4.79 o
  -5  -4  10        0.45        3.06      1.24 o
  -4  -4  10      962.65      984.49     24.94 o
  -3  -4  10        1.70        1.63      0.58 o
  -2  -4  10      343.97      394.26     15.12 o
  -1  -4  10      501.05      546.60     17.98 o
   0  -4  10       69.91       75.03      2.86 o
   1  -4  10      155.23      142.29      5.44 o
   2  -4  10     1379.36     1408.60     53.11 o
   3  -4  10        0.71        0.46      0.52 o
   4  -4  10        4.44        2.72      0.62 o
   5  -4  10       60.87       54.48      2.76 o
   6  -4  10      211.28      190.28      6.12 o
   7  -4  10      210.18      201.07      8.43 o
  -8  -3  10        1.19        0.51      0.83 o
  -7  -3  10        0.70        1.10      0.64 o
  -6  -3  10      175.65      194.98      6.45 o
  -5  -3  10      125.08      119.88      4.02 o
  -4  -3  10        6.87        8.03      0.74 o
  -3  -3  10       68.05       58.21      4.19 o
  -2  -3  10      133.65      145.83      5.41 o
  -1  -3  10      110.52      102.72      3.83 o
   0  -3  10        2.72        1.89      0.45 o
   1  -3  10      795.38      825.94     35.65 o
   2  -3  10       15.41       24.10      1.43 o
   3  -3  10      475.90      510.50     30.62 o
   4  -3  10      323.72      255.30     12.86 o
   5  -3  10      473.57      454.93     17.68 o
   6  -3  10        0.72        1.67      0.55 o
   7  -3  10       28.63       21.96      1.13 o
  -8  -2  10        0.94        0.47      0.65 o
  -7  -2  10       10.98       11.84      1.04 o
  -6  -2  10        5.12        6.27      0.75 o
  -5  -2  10      469.40      456.74     17.07 o
  -4  -2  10        0.03        0.20      0.57 o
  -3  -2  10       23.97       29.94      1.46 o
  -2  -2  10       97.54      103.66      3.70 o
  -1  -2  10        7.25        6.74      0.59 o
   0  -2  10      128.30      114.04      4.14 o
   1  -2  10        9.15        7.62      0.62 o
   2  -2  10       23.67       33.46      1.51 o
   3  -2  10        9.25       11.40      0.78 o
   4  -2  10        4.63        7.50      0.68 o
   5  -2  10      375.25      363.18     17.18 o
   6  -2  10       53.89       60.28      2.34 o
   7  -2  10      315.70      228.70      9.94 o
  -8  -1  10      139.03      136.92      4.66 o
  -7  -1  10       54.17       55.62      2.36 o
  -6  -1  10       14.09       12.03      0.85 o
  -5  -1  10        1.66        1.17      0.64 o
  -4  -1  10      668.58      623.25     16.69 o
  -3  -1  10        0.12        0.20      0.52 o
  -2  -1  10        4.79        2.92      0.52 o
  -1  -1  10     1487.03     1514.05     56.06 o
   0  -1  10      371.86      383.90     13.17 o
   1  -1  10      147.75      146.16      5.81 o
   2  -1  10      346.53      377.98     15.01 o
   3  -1  10      699.32      643.62     23.08 o
   4  -1  10      594.73      546.41     25.36 o
   5  -1  10      306.50      298.75      8.85 o
   6  -1  10      141.50      123.17      4.35 o
   7  -1  10       38.56       32.37      1.87 o
  -8   0  10      193.15      163.97      5.97 o
  -7   0  10      114.34      113.02      6.18 o
  -6   0  10      301.32      324.52     11.53 o
  -5   0  10      824.80      843.62     33.66 o
  -4   0  10      410.59      431.36     22.41 o
  -3   0  10       37.61       47.10      2.02 o
  -2   0  10     2083.05     2121.05     67.22 o
  -1   0  10      422.64      418.36     14.29 o
   0   0  10       20.13       18.76      0.99 o
   1   0  10       84.88       84.58      3.74 o
   2   0  10     1192.32     1081.78     40.68 o
   3   0  10      732.90      746.54     28.22 o
   4   0  10        0.04        0.60      0.54 o
   5   0  10      232.04      254.20      7.38 o
   6   0  10       20.03       18.00      1.04 o
  -8   1  10       35.37       36.85      1.70 o
  -7   1  10       88.70       80.84      3.13 o
  -6   1  10        5.76        6.66      0.73 o
  -5   1  10       59.03       64.88      2.50 o
  -4   1  10      456.68      494.27     18.30 o
  -3   1  10      342.78      349.09     14.73 o
  -2   1  10      201.02      222.21      7.89 o
  -1   1  10        1.21        2.16      0.59 o
   0   1  10       36.73       33.63      1.67 o
   1   1  10       89.76       76.78      4.30 o
   2   1  10     1633.54     1506.13     36.81 o
   3   1  10     1370.73     1499.81     41.47 o
   4   1  10       31.66       26.01      1.46 o
   5   1  10      714.44      692.41     20.96 o
   6   1  10      143.08      140.58      4.79 o
  -8   2  10        0.30       -0.33      1.64 o
  -7   2  10        0.45        0.43      0.74 o
  -6   2  10        4.92        5.73      0.71 o
  -5   2  10        0.61       -0.10      1.17 o
  -4   2  10        0.08        0.38      0.77 o
  -3   2  10       37.76       38.81      2.15 o
  -2   2  10      455.25      449.88     15.37 o
  -1   2  10      429.56      425.55     14.23 o
   0   2  10       10.27       10.57      0.77 o
   1   2  10        7.87        6.78      0.66 o
   2   2  10      292.49      307.49      8.39 o
   3   2  10      708.64      710.70     21.95 o
   4   2  10      297.37      327.92      9.45 o
   5   2  10      342.33      368.06     11.34 o
   6   2  10        4.46        6.63      0.66 o
  -8   3  10        0.29        1.41      0.75 o
  -7   3  10      497.54      530.04     15.99 o
  -6   3  10       37.77       39.15      1.71 o
  -5   3  10       49.25       46.66      2.07 o
  -4   3  10      675.09      673.13     19.36 o
  -3   3  10      228.69      223.00      8.45 o
  -2   3  10       77.74       67.19      2.16 o
  -1   3  10      847.13      818.37     21.08 o
   0   3  10      129.40      126.88      3.96 o
   1   3  10     1064.15     1003.86     25.02 o
   2   3  10       51.56       55.29      2.30 o
   3   3  10      217.42      216.26      6.83 o
   4   3  10      148.23      163.52      5.07 o
   5   3  10       53.98       59.40      2.57 o
  -8   4  10      162.54      149.14      8.90 o
  -7   4  10     1091.82     1051.64     34.87 o
  -6   4  10       48.71       43.44      1.76 o
  -5   4  10      554.21      552.47     16.61 o
  -4   4  10        3.95        1.89      0.72 o
  -3   4  10       19.10       21.52      1.15 o
  -2   4  10       12.46       10.08      0.77 o
  -1   4  10        2.36        2.21      0.58 o
   0   4  10       88.63       93.35      3.03 o
   1   4  10     1236.56     1216.54     36.73 o
   2   4  10        2.35        2.74      0.57 o
   3   4  10       70.54       67.33      2.38 o
   4   4  10       59.43       66.49      2.53 o
   5   4  10      477.99      501.56     14.48 o
  -7   5  10      748.47      712.46     25.40 o
  -6   5  10       13.08       14.86      1.43 o
  -5   5  10       57.67       59.33      2.44 o
  -4   5  10      289.29      295.66      9.28 o
  -3   5  10      165.17      151.63      5.05 o
  -2   5  10        0.00        0.42      0.56 o
  -1   5  10        2.81        4.39      0.59 o
   0   5  10      214.77      218.77      6.82 o
   1   5  10      126.98       94.38      3.35 o
   2   5  10      185.14      192.20      5.79 o
   3   5  10      216.15      230.68      8.49 o
   4   5  10      217.51      227.91      9.39 o
  -7   6  10       60.80       60.37      2.37 o
  -6   6  10        8.72        9.13      1.00 o
  -5   6  10      710.19      711.13     23.80 o
  -4   6  10      255.35      249.86      7.65 o
  -3   6  10     1076.63     1075.72     30.69 o
  -2   6  10      282.84      272.15      8.42 o
  -1   6  10        3.55        4.30      0.70 o
   0   6  10      305.84      285.21      8.89 o
   1   6  10       13.08       16.09      0.86 o
   2   6  10      186.07      186.73      6.07 o
   3   6  10      139.98      139.97      4.95 o
   4   6  10       51.61       56.40      3.03 o
  -6   7  10      155.28      148.19      8.09 o
  -5   7  10      320.21      338.17     10.57 o
  -4   7  10       17.22       14.20      0.99 o
  -3   7  10       77.16       78.74      2.99 o
  -2   7  10       68.09       59.34      2.28 o
  -1   7  10      203.98      193.51      5.93 o
   0   7  10       23.97       23.06      1.17 o
   1   7  10        2.47        1.63      0.52 o
   2   7  10        0.00        0.26      0.55 o
   3   7  10       56.71       56.33      2.34 o
  -6   8  10       74.46       67.99      3.34 o
  -5   8  10        1.55        1.38      0.59 o
  -4   8  10       10.69       11.01      0.89 o
  -3   8  10       64.38       68.99      2.83 o
  -2   8  10        2.26        0.99      0.66 o
  -1   8  10       28.09       33.98      1.57 o
   0   8  10      242.54      257.19      8.75 o
   1   8  10       10.91       10.60      0.79 o
   2   8  10       33.55       38.30      1.73 o
  -4   9  10        4.90        7.53      0.71 o
  -3   9  10        4.00        3.79      0.65 o
  -2   9  10      292.21      331.75      9.35 o
  -1   9  10      318.60      362.38     10.67 o
   0   9  10        0.29        0.40      0.56 o
  -1 -11  11      175.67      117.51     13.40 o
   0 -11  11      148.33      134.81      6.08 o
   1 -11  11       92.63       93.86      4.89 o
   2 -11  11        0.18        0.18      0.57 o
   3 -11  11       93.92      100.59      4.93 o
  -2 -10  11      396.43      361.41     37.61 o
  -1 -10  11      130.70      126.89      8.56 o
   0 -10  11        0.64        1.18      1.33 o
   1 -10  11      446.52      411.08     38.89 o
   2 -10  11      121.10      121.28      5.37 o
   3 -10  11       69.88       61.64      5.03 o
   4 -10  11       11.23       18.63      1.50 o
  -3  -9  11        0.34        0.35      0.94 o
  -2  -9  11      759.20      856.68     39.45 o
  -1  -9  11      122.97      125.51      8.33 o
   0  -9  11      774.53      784.43     22.24 o
   1  -9  11      146.57      151.13     11.47 o
   2  -9  11      184.43      190.56      6.26 o
   3  -9  11       10.28       15.75      0.91 o
   4  -9  11      211.31      255.26      9.87 o
   5  -9  11        9.57       13.98      1.15 o
  -5  -8  11       96.33       88.03      7.19 o
  -4  -8  11       63.21       54.74      5.59 o
  -3  -8  11       25.63       27.13      3.87 o
  -2  -8  11      119.25      115.86     12.60 o
  -1  -8  11       95.92      102.20      4.58 o
   0  -8  11      127.08      144.42      4.85 o
   1  -8  11      617.29      630.31     20.53 o
   2  -8  11        2.73        2.72      0.50 o
   3  -8  11      146.65      155.38      5.14 o
   4  -8  11        6.84       11.10      0.88 o
   5  -8  11       10.28       12.32      0.94 o
  -6  -7  11       43.69       43.36      2.69 o
  -5  -7  11       24.64       21.86      3.33 o
  -4  -7  11        2.23        2.35      0.38 o
  -3  -7  11       54.31       53.58      2.10 o
  -2  -7  11      397.61      420.52     12.15 o
  -1  -7  11      183.94      197.40      7.18 o
   0  -7  11       20.03       30.21      1.24 o
   1  -7  11      324.81      336.47     10.23 o
   2  -7  11      222.73      229.78      8.16 o
   3  -7  11       69.22       76.05      3.12 o
   4  -7  11        0.17        0.12      0.64 o
   5  -7  11        8.50       11.06      0.81 o
   6  -7  11        5.15        4.29      0.74 o
  -7  -6  11        9.24        8.78      1.10 o
  -6  -6  11       67.61       65.05      7.63 o
  -5  -6  11        3.04        3.88      0.57 o
  -4  -6  11      384.97      388.24     16.18 o
  -3  -6  11        2.64        4.31      0.47 o
  -2  -6  11      171.59      184.43      5.62 o
  -1  -6  11        5.92        7.00      0.60 o
   0  -6  11      408.13      371.74     17.49 o
   1  -6  11       87.06       76.78      2.91 o
   2  -6  11        0.23        2.08      0.51 o
   3  -6  11      285.21      269.14      9.80 o
   4  -6  11       28.44       30.75      1.76 o
   5  -6  11       88.83       99.37      6.70 o
   6  -6  11      151.56      157.18     12.18 o
  -7  -5  11       54.27       40.82      1.85 o
  -6  -5  11      201.97      193.64      7.24 o
  -5  -5  11       12.65       16.92      0.94 o
  -4  -5  11      167.01      187.45     10.51 o
  -3  -5  11       68.07       74.74      4.11 o
  -2  -5  11        3.69        3.37      0.54 o
  -1  -5  11      430.33      493.90     26.88 o
   0  -5  11      184.03      171.85      4.81 o
   1  -5  11      836.83      840.48     23.69 o
   2  -5  11       71.62       88.56      3.09 o
   3  -5  11       96.10       79.49      3.02 o
   4  -5  11      802.92      940.14     70.02 o
   5  -5  11      256.98      231.92      8.42 o
   6  -5  11        0.32        0.79      0.62 o
  -7  -4  11        1.76        2.66      0.58 o
  -6  -4  11       16.62       16.40      0.92 o
  -5  -4  11      385.33      426.60     16.26 o
  -4  -4  11      480.35      491.32     15.60 o
  -3  -4  11       83.52       98.23      3.03 o
  -2  -4  11      171.86      207.35      9.66 o
  -1  -4  11      515.38      515.57     23.32 o
   0  -4  11      325.49      308.51     10.34 o
   1  -4  11       16.81       17.37      1.42 o
   2  -4  11      326.77      284.60      7.81 o
   3  -4  11       23.45       23.92      1.23 o
   4  -4  11       11.82       13.29      1.09 o
   5  -4  11       50.91       54.35      2.21 o
   6  -4  11       63.71       58.64      2.18 o
  -8  -3  11       60.56       57.53      3.16 o
  -7  -3  11       38.45       46.31      2.07 o
  -6  -3  11       32.82       38.92      1.72 o
  -5  -3  11        8.60        7.23      0.68 o
  -4  -3  11       43.85       42.02      1.74 o
  -3  -3  11      555.29      553.40     23.03 o
  -2  -3  11     1745.16     1753.89     55.39 o
  -1  -3  11      177.18      173.17      6.20 o
   0  -3  11      202.93      213.37      7.34 o
   1  -3  11       53.43       49.94      1.82 o
   2  -3  11       15.13       17.79      0.82 o
   3  -3  11       69.07       53.63      2.38 o
   4  -3  11        0.42        0.17      0.60 o
   5  -3  11      484.95      499.78     21.59 o
   6  -3  11       40.13       35.70      1.93 o
  -8  -2  11      311.06      286.93      9.72 o
  -7  -2  11       25.01       29.24      1.53 o
  -6  -2  11       49.15       51.80      2.10 o
  -5  -2  11        7.56       10.42      0.90 o
  -4  -2  11       19.24       16.69      1.29 o
  -3  -2  11       36.27       34.45      1.72 o
  -2  -2  11       14.74       14.72      0.85 o
  -1  -2  11      119.10      105.61      5.92 o
   0  -2  11      186.23      185.93      6.67 o
   1  -2  11       28.80       28.80      1.78 o
   2  -2  11       12.55        8.84      0.64 o
   3  -2  11      603.10      642.50     18.69 o
   4  -2  11       51.33       43.05      2.11 o
   5  -2  11        9.45        6.72      0.68 o
   6  -2  11      142.88      139.70      6.60 o
  -8  -1  11      148.25      128.85      5.74 o
  -7  -1  11       34.37       36.44      1.82 o
  -6  -1  11       89.38      100.20      3.83 o
  -5  -1  11      296.35      313.94      9.49 o
  -4  -1  11       26.00       32.78      1.83 o
  -3  -1  11        2.48        6.22      0.61 o
  -2  -1  11     1148.33     1166.57     37.85 o
  -1  -1  11      300.63      283.33      9.60 o
   0  -1  11      135.20      135.80      5.93 o
   1  -1  11      221.31      189.23      6.74 o
   2  -1  11      373.27      398.68     12.87 o
   3  -1  11      207.11      176.95      6.12 o
   4  -1  11       19.47       20.07      1.07 o
   5  -1  11       88.66       78.64      3.48 o
   6  -1  11        4.45        4.80      0.67 o
  -8   0  11       16.24       11.79      1.00 o
  -7   0  11       25.45       27.04      1.40 o
  -6   0  11      367.88      376.16     11.39 o
  -5   0  11     1218.77     1344.85     54.38 o
  -4   0  11        0.02       -0.18      1.01 o
  -3   0  11        0.14        1.82      0.61 o
  -2   0  11       14.87       10.20      0.71 o
  -1   0  11      184.75      175.41      6.45 o
   0   0  11       18.50       18.93      1.02 o
   1   0  11     3748.47     3451.20    233.05 o
   2   0  11      337.65      322.60      9.90 o
   3   0  11     2080.17     1979.63     73.70 o
   4   0  11      134.22      115.76      4.08 o
   5   0  11      130.14      130.55      4.49 o
   6   0  11       42.32       38.36      1.69 o
  -8   1  11        3.66        2.89      0.70 o
  -7   1  11       33.80       30.30      2.21 o
  -6   1  11        8.45        6.39      0.78 o
  -5   1  11       47.62       46.07      1.84 o
  -4   1  11      118.57      131.73      5.73 o
  -3   1  11        2.50        4.00      0.64 o
  -2   1  11       92.04       94.87      3.62 o
  -1   1  11      255.46      216.57      7.92 o
   0   1  11       88.74       96.01      2.96 o
   1   1  11      558.19      513.63     14.99 o
   2   1  11       15.64       14.73      0.88 o
   3   1  11       90.73       93.93      4.90 o
   4   1  11        6.80        7.45      0.73 o
   5   1  11      633.16      674.86     20.05 o
   6   1  11      195.98      177.36      5.80 o
  -8   2  11      114.80      112.94      3.88 o
  -7   2  11       27.78       29.94      1.53 o
  -6   2  11        0.01        0.62      0.63 o
  -5   2  11        7.20        8.33      0.76 o
  -4   2  11       59.73       51.23      2.20 o
  -3   2  11      131.37      129.89      3.95 o
  -2   2  11        7.93       10.94      0.75 o
  -1   2  11       39.05       32.14      1.44 o
   0   2  11      876.37      804.57     30.09 o
   1   2  11       43.47       41.92      1.85 o
   2   2  11       11.41       15.14      0.86 o
   3   2  11      654.96      645.17     18.43 o
   4   2  11      156.76      158.81      5.00 o
   5   2  11      341.48      346.59     11.22 o
  -8   3  11      174.20      164.56      5.24 o
  -7   3  11      440.81      420.60     16.38 o
  -6   3  11      105.41      108.14      4.01 o
  -5   3  11       54.60       56.21      2.33 o
  -4   3  11       32.59       30.32      2.08 o
  -3   3  11       20.24       23.81      1.17 o
  -2   3  11        0.74        0.65      0.53 o
  -1   3  11      573.45      498.93     12.69 o
   0   3  11     1327.97     1379.02     64.12 o
   1   3  11      385.12      404.97     14.14 o
   2   3  11      352.07      344.63     10.18 o
   3   3  11       61.08       60.44      2.62 o
   4   3  11       25.61       24.37      1.21 o
   5   3  11        0.45        0.23      0.53 o
  -7   4  11      130.69      114.47      4.54 o
  -6   4  11      739.24      692.75     20.70 o
  -5   4  11      243.32      243.94      7.70 o
  -4   4  11       27.29       29.85      1.51 o
  -3   4  11      220.08      222.83      7.11 o
  -2   4  11      246.94      227.79      8.27 o
  -1   4  11      845.51      766.20     21.86 o
   0   4  11      168.91      177.31      5.62 o
   1   4  11      108.41      105.47      3.75 o
   2   4  11      146.49      138.85      4.66 o
   3   4  11       16.67       13.84      0.82 o
   4   4  11        0.02       -0.37      0.68 o
   5   4  11        3.97        2.01      0.57 o
  -7   5  11      475.50      418.55     13.72 o
  -6   5  11      224.55      200.53     11.79 o
  -5   5  11      755.14      765.53     20.83 o
  -4   5  11      193.00      196.55      6.41 o
  -3   5  11      259.29      252.34      7.68 o
  -2   5  11      516.60      509.07     14.93 o
  -1   5  11      159.04      158.74      5.21 o
   0   5  11       41.18       50.83      1.97 o
   1   5  11      255.83      211.41      6.53 o
   2   5  11      114.96      122.80      4.12 o
   3   5  11      341.35      331.53     10.27 o
   4   5  11       23.74       19.68      1.09 o
  -7   6  11        1.77        1.19      0.60 o
  -6   6  11        0.14        0.53      0.57 o
  -5   6  11       63.91       67.74      2.69 o
  -4   6  11       27.96       28.17      1.43 o
  -3   6  11       92.38       90.38      3.09 o
  -2   6  11      682.12      700.73     19.30 o
  -1   6  11       10.73        6.92      0.62 o
   0   6  11       96.24      103.06      3.73 o
   1   6  11        3.02        1.46      0.57 o
   2   6  11        0.93        3.05      0.52 o
   3   6  11        6.60        5.33      0.73 o
  -6   7  11       23.89       19.44      1.25 o
  -5   7  11      172.78      169.83      5.72 o
  -4   7  11       45.51       47.59      2.59 o
  -3   7  11       56.88       60.97      2.33 o
  -2   7  11      240.35      267.78      8.70 o
  -1   7  11       95.41       97.53      3.55 o
   0   7  11      193.39      197.39      6.35 o
   1   7  11        1.09        1.95      0.52 o
   2   7  11      145.40      156.18      5.17 o
  -5   8  11       24.53       22.46      1.57 o
  -4   8  11       27.11       29.61      1.62 o
  -3   8  11       77.79       73.15      2.75 o
  -2   8  11        1.95       -0.08      0.88 o
  -1   8  11       35.33       39.29      1.76 o
   0   8  11       79.28       72.07      2.76 o
   1   8  11       46.04       54.76      2.31 o
  -3   9  11        0.32        0.15      0.53 o
  -2   9  11      268.44      281.84      8.39 o
  -1   9  11      290.29      330.09     10.19 o
  -2 -11  12       76.03       58.25     16.88 o
  -1 -11  12      178.65      157.90     15.74 o
   0 -11  12      150.25      131.01      7.22 o
   1 -11  12       27.31       28.26      2.19 o
   2 -11  12        3.93        1.71      0.57 o
  -2 -10  12      846.33      809.65     57.63 o
  -1 -10  12       20.77       21.21      2.36 o
   0 -10  12       13.72       14.19      1.86 o
   1 -10  12      131.29      130.78      5.75 o
   2 -10  12        0.44       -0.12      0.76 o
   3 -10  12       11.09       13.21      1.38 o
  -3  -9  12      432.70      417.73     86.82 o
  -2  -9  12       48.45       49.99      2.99 o
  -1  -9  12      227.61      227.65     11.08 o
   0  -9  12       23.69       25.51      2.69 o
   1  -9  12       66.51       67.67      4.55 o
   2  -9  12       37.71       45.32      2.08 o
   3  -9  12       30.43       26.94      1.35 o
   4  -9  12      330.96      382.58     15.99 o
  -5  -8  12        0.15        0.09      0.53 o
  -4  -8  12      159.43      158.17      8.50 o
  -3  -8  12       12.25       10.26      0.79 o
  -2  -8  12      749.76      789.36     21.05 o
  -1  -8  12      142.00      149.08      4.85 o
   0  -8  12       39.25       44.00      1.73 o
   1  -8  12        8.56        7.68      0.65 o
   2  -8  12      197.56      219.43      6.68 o
   3  -8  12       45.03       48.15      2.21 o
   4  -8  12       83.65       79.26      3.14 o
   5  -8  12       78.84       91.76      5.27 o
  -6  -7  12       31.79       25.59      2.47 o
  -5  -7  12       20.83       15.16      3.14 o
  -4  -7  12       61.95       70.81      2.63 o
  -3  -7  12       41.56       56.42      3.51 o
  -2  -7  12        0.36        0.05      0.73 o
  -1  -7  12      212.45      222.62      6.94 o
   0  -7  12      442.12      436.42     19.18 o
   1  -7  12      105.44      114.27      3.66 o
   2  -7  12       10.44        5.40      0.58 o
   3  -7  12      161.81      169.49     11.39 o
   4  -7  12       11.93       11.40      1.13 o
   5  -7  12       79.09       78.38      3.34 o
  -6  -6  12      260.40      325.81     21.42 o
  -5  -6  12       20.14       19.99      1.53 o
  -4  -6  12       21.94       26.27      1.23 o
  -3  -6  12      197.24      214.63      6.85 o
  -2  -6  12      110.38      114.92      3.77 o
  -1  -6  12       42.44       41.90      1.60 o
   0  -6  12      159.78      169.99      5.36 o
   1  -6  12      277.85      307.00     14.29 o
   2  -6  12      114.15      104.21      4.24 o
   3  -6  12        3.90        1.25      0.60 o
   4  -6  12       27.68       23.13      1.21 o
   5  -6  12       21.19       15.70      0.98 o
   6  -6  12        2.69        3.42      0.88 o
  -7  -5  12       17.71       17.10      1.32 o
  -6  -5  12      728.78      735.76     30.80 o
  -5  -5  12      129.23      121.73      4.09 o
  -4  -5  12       18.51       23.25      1.12 o
  -3  -5  12        0.50        1.07      0.45 o
  -2  -5  12       70.55       78.95      4.57 o
  -1  -5  12      515.15      495.71     12.51 o
   0  -5  12        0.65        3.83      0.47 o
   1  -5  12      412.79      435.92     18.27 o
   2  -5  12      372.20      338.13     14.68 o
   3  -5  12        7.50       15.55      0.93 o
   4  -5  12      148.35      121.61      5.75 o
   5  -5  12      294.39      273.96     14.72 o
   6  -5  12      115.12      117.69      7.19 o
  -7  -4  12       57.78       54.97      2.21 o
  -6  -4  12        3.12        2.42      0.62 o
  -5  -4  12      108.98      116.09      3.93 o
  -4  -4  12      201.44      200.44      6.45 o
  -3  -4  12      191.38      194.82      6.18 o
  -2  -4  12       71.01       74.69      2.49 o
  -1  -4  12       34.81       32.89      1.76 o
   0  -4  12      933.72      860.99     32.71 o
   1  -4  12      426.84      399.13     17.46 o
   2  -4  12      237.73      217.93      6.89 o
   3  -4  12      446.07      429.83     18.31 o
   4  -4  12       40.98       23.96      1.28 o
   5  -4  12        0.44        0.97      0.61 o
   6  -4  12      126.05      128.78      6.48 o
  -7  -3  12       32.80       33.95      1.99 o
  -6  -3  12        9.62       10.73      0.87 o
  -5  -3  12        8.73        9.46      0.70 o
  -4  -3  12       17.33       17.02      0.92 o
  -3  -3  12      239.40      252.27      8.74 o
  -2  -3  12        5.10        9.53      0.68 o
  -1  -3  12        2.55        0.67      0.53 o
   0  -3  12       25.93       26.93      1.11 o
   1  -3  12     1069.20     1075.97     42.38 o
   2  -3  12      105.50      105.21      4.56 o
   3  -3  12      171.37      146.55      5.67 o
   4  -3  12       87.38       85.56      3.16 o
   5  -3  12       80.68       69.00      3.30 o
   6  -3  12       30.49       31.01      1.37 o
  -8  -2  12       23.23       23.94      1.32 o
  -7  -2  12      187.66      195.16     10.22 o
  -6  -2  12      174.86      188.45      5.79 o
  -5  -2  12       15.41       20.51      1.03 o
  -4  -2  12      145.39      137.16      5.32 o
  -3  -2  12       46.77       52.23      2.71 o
  -2  -2  12       62.95       80.12      2.92 o
  -1  -2  12      137.96      118.90      4.20 o
   0  -2  12     1262.95     1303.70     55.08 o
   1  -2  12       64.14       66.90      2.48 o
   2  -2  12      378.85      339.60     10.26 o
   3  -2  12       41.55       31.24      1.44 o
   4  -2  12        2.70        1.64      0.55 o
   5  -2  12      116.10      105.40      3.83 o
   6  -2  12       79.61       69.41      3.44 o
  -8  -1  12      384.08      383.23     10.75 o
  -7  -1  12      479.18      506.39     26.30 o
  -6  -1  12        4.22        4.02      0.85 o
  -5  -1  12        0.27       -0.16      0.82 o
  -4  -1  12      525.25      580.27     16.97 o
  -3  -1  12      615.30      598.61     32.21 o
  -2  -1  12      107.46      107.67      3.33 o
  -1  -1  12       93.27       89.64      2.96 o
   0  -1  12      900.10      800.54     34.64 o
   1  -1  12      771.35      735.87     23.58 o
   2  -1  12       85.87       80.12      2.88 o
   3  -1  12       94.29      122.86      4.06 o
   4  -1  12       54.31       57.76      2.53 o
   5  -1  12       36.53       38.43      1.77 o
   6  -1  12        9.80        8.25      0.73 o
  -8   0  12       39.68       34.40      1.63 o
  -7   0  12      500.24      542.76     16.39 o
  -6   0  12       63.29       64.02      2.65 o
  -5   0  12       65.34       61.20      2.37 o
  -4   0  12        6.89        9.93      0.87 o
  -3   0  12        8.64       11.63      0.80 o
  -2   0  12       53.29       50.37      2.14 o
  -1   0  12       16.72       16.12      0.91 o
   0   0  12      796.24      741.86     18.85 o
   1   0  12      266.00      246.86      8.95 o
   2   0  12      302.84      298.99     13.73 o
   3   0  12      685.07      684.98     19.64 o
   4   0  12      705.71      651.02     25.53 o
   5   0  12      193.29      175.00      8.00 o
   6   0  12      102.59       92.31      3.98 o
  -8   1  12        0.97        1.34      0.69 o
  -7   1  12       99.17      110.60      4.44 o
  -6   1  12       13.18       12.33      0.94 o
  -5   1  12       63.72       57.58      3.35 o
  -4   1  12       51.96       55.01      2.23 o
  -3   1  12        3.06        4.70      0.58 o
  -2   1  12       59.53       58.79      2.11 o
  -1   1  12        0.24        0.13      1.19 o
   0   1  12      360.92      347.70      9.38 o
   1   1  12      692.19      659.07     25.73 o
   2   1  12      186.09      200.05      7.86 o
   3   1  12      453.12      466.73     13.86 o
   4   1  12       28.02       27.34      1.31 o
   5   1  12      113.13      115.09      5.13 o
  -8   2  12        1.52        1.57      0.60 o
  -7   2  12       11.53        8.30      0.91 o
  -6   2  12        1.37        1.70      0.74 o
  -5   2  12      211.00      205.22      6.75 o
  -4   2  12       28.38       27.71      1.28 o
  -3   2  12       47.75       50.63      2.07 o
  -2   2  12      275.09      288.87     11.32 o
  -1   2  12       18.45       23.05      1.12 o
   0   2  12      439.27      447.30     21.52 o
   1   2  12      404.61      385.70     11.51 o
   2   2  12      475.23      461.36     13.57 o
   3   2  12       63.72       60.13      2.25 o
   4   2  12        0.27        0.44      0.54 o
   5   2  12      338.67      371.25     11.43 o
  -7   3  12      284.38      261.37      8.27 o
  -6   3  12      175.62      169.45      6.68 o
  -5   3  12        0.09       -0.13      1.06 o
  -4   3  12        0.35       -0.11      0.92 o
  -3   3  12      127.87      116.61      4.54 o
  -2   3  12      350.64      348.34     10.69 o
  -1   3  12      649.00      606.13     17.47 o
   0   3  12      287.12      269.79     10.12 o
   1   3  12      583.77      551.81     20.59 o
   2   3  12       80.13       82.32      3.28 o
   3   3  12      148.53      140.77      5.01 o
   4   3  12       33.99       34.42      1.65 o
   5   3  12       20.60       26.49      1.30 o
  -7   4  12       86.10       72.69      2.78 o
  -6   4  12      247.01      230.70     11.14 o
  -5   4  12      211.68      201.59      6.54 o
  -4   4  12       20.02       20.19      1.07 o
  -3   4  12       31.73       29.85      1.35 o
  -2   4  12       47.81       49.98      1.95 o
  -1   4  12        5.57       -0.11      0.73 o
   0   4  12       23.03       26.03      1.22 o
   1   4  12       22.43       14.71      0.86 o
   2   4  12      335.93      320.90      9.23 o
   3   4  12      157.97      166.28      5.63 o
   4   4  12       46.26       55.79      2.53 o
  -7   5  12      708.26      611.54     20.07 o
  -6   5  12       14.10       14.95      1.03 o
  -5   5  12      153.95      157.83      5.41 o
  -4   5  12       38.53       38.74      1.73 o
  -3   5  12       87.78       88.92      3.76 o
  -2   5  12       38.28       31.14      1.37 o
  -1   5  12       64.69       76.14      3.12 o
   0   5  12       95.74       89.18      3.14 o
   1   5  12      472.78      460.85     12.65 o
   2   5  12        3.68        4.83      0.68 o
   3   5  12        0.02        0.89      0.52 o
  -6   6  12        9.19        7.30      0.78 o
  -5   6  12       38.57       35.53      1.66 o
  -4   6  12      105.96       99.88      4.26 o
  -3   6  12       43.59       45.39      1.98 o
  -2   6  12      179.19      189.38      6.08 o
  -1   6  12        6.64        4.37      0.61 o
   0   6  12       68.17       73.79      2.84 o
   1   6  12      262.95      252.26      8.35 o
   2   6  12       13.59       21.27      1.12 o
   3   6  12        4.67        6.30      0.67 o
  -5   7  12      112.58      104.40      4.41 o
  -4   7  12       62.79       58.71      2.43 o
  -3   7  12       12.46       16.36      1.09 o
  -2   7  12        0.44        0.33      0.53 o
  -1   7  12      201.70      233.06      8.66 o
   0   7  12      260.65      297.30      9.33 o
   1   7  12       57.42       62.70      3.06 o
   2   7  12      174.74      215.07      7.35 o
  -4   8  12       80.32       83.83      3.35 o
  -3   8  12      281.43      313.06      9.40 o
  -2   8  12       13.94       17.31      1.04 o
  -1   8  12        1.52        1.32      0.76 o
   0   8  12      140.93      148.89      4.92 o
  -1 -11  13        0.49        0.60      1.10 o
   0 -11  13       51.35       46.13      4.99 o
   1 -11  13      130.14      119.58      6.78 o
  -2 -10  13      104.31       99.99      9.02 o
  -1 -10  13      218.08      203.23      8.83 o
   0 -10  13      111.31       93.51      7.22 o
   1 -10  13       85.69       97.65      3.51 o
   2 -10  13      135.16      137.21     10.95 o
   3 -10  13       19.76       32.82      3.16 o
  -3  -9  13       27.38       34.60      2.41 o
  -2  -9  13        1.79        3.02      1.20 o
  -1  -9  13      234.38      238.94     20.31 o
   0  -9  13       12.37       12.44      1.29 o
   1  -9  13      249.65      270.83     10.07 o
   2  -9  13        0.01        0.25      0.52 o
   3  -9  13       56.98       69.08      3.30 o
   4  -9  13       49.23       65.68      3.94 o
  -5  -8  13       83.13       65.14     19.20 o
  -4  -8  13        1.92        1.94      0.49 o
  -3  -8  13      223.14      210.00     16.40 o
  -2  -8  13       38.59       33.79      1.49 o
  -1  -8  13        2.50        2.09      0.48 o
   0  -8  13        5.69        7.53      0.66 o
   1  -8  13       61.41       60.92      2.68 o
   2  -8  13      320.13      352.61     10.68 o
   3  -8  13       15.33       20.54      1.78 o
   4  -8  13       18.32       18.21      1.11 o
  -6  -7  13       39.82       20.48      6.48 o
  -5  -7  13       27.52       24.17      3.57 o
  -4  -7  13       19.38       18.40      1.06 o
  -3  -7  13      126.81      136.27      8.85 o
  -2  -7  13        0.29        0.21      0.52 o
  -1  -7  13       18.11       27.10      1.22 o
   0  -7  13       33.67       34.31      1.39 o
   1  -7  13      158.97      145.52      4.80 o
   2  -7  13       19.53       27.82      1.26 o
   3  -7  13       10.86       10.58      0.79 o
   4  -7  13       93.38      106.53      5.41 o
   5  -7  13      117.15      107.69      6.39 o
  -6  -6  13       72.45       63.66      2.89 o
  -5  -6  13        9.25        8.27      0.79 o
  -4  -6  13       73.40       84.54      2.83 o
  -3  -6  13       24.35       28.45      1.45 o
  -2  -6  13      386.03      386.20     11.21 o
  -1  -6  13      156.05      162.81      5.38 o
   0  -6  13      659.07      646.03     18.75 o
   1  -6  13      582.22      583.89     19.58 o
   2  -6  13      962.47      988.88     41.84 o
   3  -6  13      339.65      293.11     13.26 o
   4  -6  13      378.87      402.21     15.83 o
   5  -6  13       44.36       49.68      2.64 o
  -7  -5  13       98.21       98.30      4.03 o
  -6  -5  13       23.19       28.19      1.42 o
  -5  -5  13        1.03        2.36      0.60 o
  -4  -5  13      359.28      367.56     11.09 o
  -3  -5  13      192.78      203.20      8.01 o
  -2  -5  13        2.36        2.98      0.53 o
  -1  -5  13       42.90       49.08      2.22 o
   0  -5  13      106.36      109.66      4.67 o
   1  -5  13       43.49       45.96      2.00 o
   2  -5  13      128.60      120.73      4.90 o
   3  -5  13       56.83       48.25      2.14 o
   4  -5  13        5.37        4.08      0.58 o
   5  -5  13       63.84       63.73      4.85 o
  -7  -4  13      105.04      113.22      5.30 o
  -6  -4  13        9.19       11.01      0.97 o
  -5  -4  13      148.58      156.12      5.02 o
  -4  -4  13      737.26      810.47     22.81 o
  -3  -4  13      324.81      309.68      9.48 o
  -2  -4  13       14.86       13.41      0.93 o
  -1  -4  13        0.54        0.84      0.41 o
   0  -4  13      538.23      548.42     19.16 o
   1  -4  13       74.99       59.22      2.15 o
   2  -4  13      145.51      151.15      4.95 o
   3  -4  13      607.76      574.86     19.78 o
   4  -4  13       45.26       36.83      1.83 o
   5  -4  13      121.90      124.21      5.34 o
  -7  -3  13       84.62       83.82      2.96 o
  -6  -3  13       73.52       78.14      3.04 o
  -5  -3  13       75.72       72.91      2.76 o
  -4  -3  13        4.66        6.50      0.69 o
  -3  -3  13       72.32       85.68      4.21 o
  -2  -3  13     1089.44     1050.07     36.59 o
  -1  -3  13       80.59       88.70      2.76 o
   0  -3  13      132.72      144.84      4.16 o
   1  -3  13        8.87        6.34      0.57 o
   2  -3  13       30.66       44.15      1.95 o
   3  -3  13        0.18        0.56      0.56 o
   4  -3  13        2.48        4.82      0.61 o
   5  -3  13       61.60       58.59      2.44 o
  -7  -2  13        4.24        4.58      0.79 o
  -6  -2  13      107.77      123.19      4.32 o
  -5  -2  13      182.28      185.69      5.98 o
  -4  -2  13      323.97      340.33     20.91 o
  -3  -2  13       56.79       56.09      2.24 o
  -2  -2  13       37.36       45.56      1.92 o
  -1  -2  13      244.84      262.78      9.60 o
   0  -2  13      111.47      117.03      6.11 o
   1  -2  13       19.25       19.09      1.11 o
   2  -2  13       23.70       17.90      1.08 o
   3  -2  13      497.45      451.93     13.24 o
   4  -2  13      192.72      195.51      6.41 o
   5  -2  13        1.98        1.04      0.63 o
  -7  -1  13       49.91       52.58      2.21 o
  -6  -1  13      170.06      197.74      6.30 o
  -5  -1  13       10.79       12.13      0.82 o
  -4  -1  13       79.07       80.74      2.82 o
  -3  -1  13      176.20      189.71      9.56 o
  -2  -1  13        6.28        8.47      0.64 o
  -1  -1  13     1910.52     1977.19    104.04 o
   0  -1  13      347.06      352.24      9.95 o
   1  -1  13     3831.95     3368.00    172.28 o
   2  -1  13       10.58       11.06      0.70 o
   3  -1  13      373.91      342.67     11.01 o
   4  -1  13      312.10      317.23      9.89 o
   5  -1  13       66.99       59.91      2.43 o
  -7   0  13        1.52        0.51      0.74 o
  -6   0  13      127.47      141.81      4.84 o
  -5   0  13       82.88       84.74      3.16 o
  -4   0  13      407.89      402.66     15.80 o
  -3   0  13       45.55       41.59      1.62 o
  -2   0  13      671.25      643.61     25.78 o
  -1   0  13      290.19      303.27      8.09 o
   0   0  13        3.27        2.21      0.50 o
   1   0  13      124.96      134.27      5.56 o
   2   0  13      183.31      165.42      5.53 o
   3   0  13      296.51      277.64      8.08 o
   4   0  13      174.02      181.23      6.05 o
   5   0  13        0.29        1.44      0.97 o
  -7   1  13       34.79       39.78      1.84 o
  -6   1  13        2.65        1.57      0.58 o
  -5   1  13       23.90       21.02      1.31 o
  -4   1  13        0.00        0.80      0.50 o
  -3   1  13       98.28       88.30      3.72 o
  -2   1  13      145.00      135.82      5.20 o
  -1   1  13      609.43      566.06     19.27 o
   0   1  13      591.03      613.82     33.92 o
   1   1  13      855.13      795.39     29.66 o
   2   1  13       28.46       29.84      1.33 o
   3   1  13        9.95        7.13      0.58 o
   4   1  13      104.79      105.62      4.45 o
   5   1  13       46.35       43.01      3.32 o
  -7   2  13       41.91       43.20      1.97 o
  -6   2  13       21.09       23.70      1.32 o
  -5   2  13      180.38      202.70     11.27 o
  -4   2  13       86.69       81.72      3.07 o
  -3   2  13       34.47       24.77      1.26 o
  -2   2  13      237.44      224.48      9.24 o
  -1   2  13      460.73      413.89     17.10 o
   0   2  13      326.59      310.48     13.56 o
   1   2  13       33.25       32.60      1.40 o
   2   2  13      153.20      144.04      4.57 o
   3   2  13       17.33       18.29      1.02 o
   4   2  13       42.15       48.98      2.00 o
  -7   3  13      197.74      190.00      5.66 o
  -6   3  13       85.96       84.44      3.21 o
  -5   3  13       33.56       31.43      1.46 o
  -4   3  13      468.34      444.89     22.10 o
  -3   3  13       14.68       13.48      0.87 o
  -2   3  13      644.61      591.33     22.75 o
  -1   3  13     1010.56      995.88     36.75 o
   0   3  13       90.35       79.44      2.82 o
   1   3  13       17.87       17.22      0.94 o
   2   3  13       75.01       78.49      2.83 o
   3   3  13        1.78        3.26      0.55 o
   4   3  13       40.10       41.67      1.91 o
  -7   4  13      315.17      287.54     20.71 o
  -6   4  13        0.53       -0.25      0.85 o
  -5   4  13      194.47      196.45      8.15 o
  -4   4  13      382.55      376.16     12.44 o
  -3   4  13      740.33      752.34     20.54 o
  -2   4  13        6.59        9.19      0.69 o
  -1   4  13      761.73      640.19     18.56 o
   0   4  13       80.97       82.57      3.17 o
   1   4  13      290.26      268.41      9.85 o
   2   4  13        1.24        1.91      0.56 o
   3   4  13        3.47        2.92      0.57 o
  -6   5  13        5.82        3.64      0.80 o
  -5   5  13       77.46       69.01      3.96 o
  -4   5  13      137.66      135.58      4.62 o
  -3   5  13        7.12       10.49      0.77 o
  -2   5  13      124.26      127.33      4.11 o
  -1   5  13      121.91      109.01      4.91 o
   0   5  13       37.40       40.12      1.62 o
   1   5  13        0.18       -0.73      0.73 o
   2   5  13      357.46      388.70     12.51 o
   3   5  13        7.42       11.43      1.06 o
  -6   6  13        7.57        4.72      0.76 o
  -5   6  13       75.05       68.10      2.48 o
  -4   6  13        5.40        4.21      0.70 o
  -3   6  13       14.75       13.62      0.99 o
  -2   6  13       34.72       29.26      1.42 o
  -1   6  13       70.12       89.53      3.74 o
   0   6  13       31.89       25.09      1.15 o
   1   6  13       22.23       28.15      1.33 o
   2   6  13       21.37       25.29      1.27 o
  -5   7  13       43.69       47.70      2.06 o
  -4   7  13       50.71       49.48      2.25 o
  -3   7  13       62.20       66.14      2.29 o
  -2   7  13       76.16       68.34      2.53 o
  -1   7  13        0.13       -0.59      1.25 o
   0   7  13       12.34       13.24      0.93 o
   1   7  13        0.00        1.21      0.55 o
  -3   8  13      198.83      232.24      7.74 o
  -2   8  13       46.82       45.23      1.93 o
  -2 -10  14       22.17       17.39      1.97 o
  -1 -10  14        9.70        8.97      1.68 o
   0 -10  14       34.16       23.52      3.83 o
   1 -10  14        6.76        8.40      1.12 o
   2 -10  14      183.42      207.09     16.22 o
  -4  -9  14      285.79      188.65     60.25 o
  -3  -9  14      275.26      315.95     16.92 o
  -2  -9  14       19.83       19.28      1.74 o
  -1  -9  14       17.51       19.67      1.13 o
   0  -9  14       18.74       16.30      1.03 o
   1  -9  14        0.00        0.43      0.60 o
   2  -9  14        3.98        9.01      0.82 o
   3  -9  14        7.88        9.87      0.89 o
  -5  -8  14       41.16       41.96      3.91 o
  -4  -8  14       39.61       24.80      2.37 o
  -3  -8  14       38.42       37.70      1.74 o
  -2  -8  14      217.44      232.69      8.60 o
  -1  -8  14       70.39       69.50      3.50 o
   0  -8  14        0.03        0.56      0.54 o
   1  -8  14        3.42        2.89      0.55 o
   2  -8  14        0.12       -0.36      1.17 o
   3  -8  14       33.38       32.17      1.45 o
   4  -8  14       13.83        8.53      0.77 o
  -5  -7  14        4.90        3.17      0.71 o
  -4  -7  14      119.29      125.84      5.44 o
  -3  -7  14        1.18        1.34      0.48 o
  -2  -7  14      129.84      133.70      4.27 o
  -1  -7  14       55.19       58.08      2.36 o
   0  -7  14      433.06      465.02     12.64 o
   1  -7  14      583.51      542.85     15.03 o
   2  -7  14      576.13      614.81     20.02 o
   3  -7  14        7.46       11.09      0.85 o
   4  -7  14       79.20       79.38      2.91 o
  -6  -6  14      254.36      256.50      8.85 o
  -5  -6  14        9.41       11.68      1.11 o
  -4  -6  14        0.83       -0.01      1.10 o
  -3  -6  14       71.42       67.93      2.35 o
  -2  -6  14      246.28      235.37      9.48 o
  -1  -6  14      553.50      550.24     16.20 o
   0  -6  14        2.39        6.61      0.67 o
   1  -6  14       94.15      106.85      3.82 o
   2  -6  14      111.88       93.74      3.44 o
   3  -6  14       11.77        7.81      0.94 o
   4  -6  14       26.12       29.45      1.50 o
   5  -6  14       57.97       63.98      8.60 o
  -6  -5  14      488.05      520.75     17.03 o
  -5  -5  14       13.11       13.09      0.88 o
  -4  -5  14       24.03       25.79      1.20 o
  -3  -5  14      119.55      126.06      8.24 o
  -2  -5  14      182.53      209.85      6.60 o
  -1  -5  14      691.70      712.20     20.10 o
   0  -5  14        5.00        3.60      0.74 o
   1  -5  14      289.27      289.93     15.81 o
   2  -5  14      202.10      172.29      6.77 o
   3  -5  14        6.46        2.32      0.55 o
   4  -5  14      224.14      217.16      6.88 o
   5  -5  14       80.16       80.63      6.01 o
  -7  -4  14      114.51      108.32      3.87 o
  -6  -4  14        0.09        0.02      0.91 o
  -5  -4  14       26.04       32.65      1.49 o
  -4  -4  14      206.12      213.56      7.28 o
  -3  -4  14      249.70      274.42      8.28 o
  -2  -4  14      203.32      195.02      8.08 o
  -1  -4  14      684.44      670.01     24.90 o
   0  -4  14      110.98      107.06      5.54 o
   1  -4  14      146.49      133.61      6.71 o
   2  -4  14       25.82       25.62      1.20 o
   3  -4  14       48.02       35.08      2.17 o
   4  -4  14        8.24        9.22      0.74 o
   5  -4  14       11.72       16.49      0.87 o
  -7  -3  14       18.14       21.09      1.29 o
  -6  -3  14        4.81        3.77      0.66 o
  -5  -3  14       23.96       25.23      1.53 o
  -4  -3  14       86.20      104.44      5.16 o
  -3  -3  14        7.41        7.48      0.63 o
  -2  -3  14      352.11      332.66      9.83 o
  -1  -3  14       74.03       67.54      2.49 o
   0  -3  14       88.74       85.87      3.05 o
   1  -3  14       46.94       45.31      1.76 o
   2  -3  14      137.87      137.31      5.45 o
   3  -3  14       38.71       36.87      2.64 o
   4  -3  14       55.98       58.60      3.39 o
   5  -3  14       19.72       16.50      0.95 o
  -7  -2  14       20.53       16.15      1.02 o
  -6  -2  14        0.13       -0.29      1.12 o
  -5  -2  14       13.61       13.32      0.88 o
  -4  -2  14       33.55       31.92      1.43 o
  -3  -2  14      452.36      462.73     14.63 o
  -2  -2  14      198.45      200.59      6.25 o
  -1  -2  14     1364.39     1359.08     42.41 o
   0  -2  14      105.25       93.16      3.40 o
   1  -2  14      536.25      568.66     27.59 o
   2  -2  14      587.65      539.51     35.81 o
   3  -2  14      665.94      634.20     25.03 o
   4  -2  14        0.26        0.19      0.52 o
   5  -2  14        1.43        0.36      0.51 o
  -7  -1  14       14.69       11.69      0.87 o
  -6  -1  14       48.38       54.60      2.16 o
  -5  -1  14      213.44      221.45     11.45 o
  -4  -1  14      100.60      104.73      4.38 o
  -3  -1  14      600.96      646.13     19.75 o
  -2  -1  14       34.27       33.23      1.38 o
  -1  -1  14      380.82      394.95     16.72 o
   0  -1  14      158.22      147.20      5.50 o
   1  -1  14       56.14       71.97      2.84 o
   2  -1  14      319.84      294.31     10.99 o
   3  -1  14      126.38      127.48      4.10 o
   4  -1  14       10.56       10.97      0.80 o
   5  -1  14       47.03       41.11      2.45 o
  -7   0  14       13.41       11.15      1.07 o
  -6   0  14        0.80        1.52      0.57 o
  -5   0  14      170.42      180.12      5.48 o
  -4   0  14        6.06        7.53      0.73 o
  -3   0  14      167.77      167.27      5.24 o
  -2   0  14        2.36        1.78      0.55 o
  -1   0  14     1950.67     1847.75     79.59 o
   0   0  14       50.41       53.70      2.75 o
   1   0  14      261.75      220.80      8.99 o
   2   0  14        5.96        8.06      0.77 o
   3   0  14       32.23       32.26      1.85 o
   4   0  14        1.08        4.48      2.63 o
   5   0  14       93.73       74.35      5.55 o
  -7   1  14       41.49       36.53      2.04 o
  -6   1  14       27.32       23.50      1.25 o
  -5   1  14       19.12       20.16      1.12 o
  -4   1  14      270.86      295.12      9.17 o
  -3   1  14       35.79       31.18      1.69 o
  -2   1  14      128.84      141.35      4.70 o
  -1   1  14       72.19       66.04      2.63 o
   0   1  14      496.80      488.18     15.30 o
   1   1  14        7.62        6.20      0.58 o
   2   1  14        1.52        1.72      0.52 o
   3   1  14        7.76        7.01      1.37 o
   4   1  14       38.01       44.79      1.76 o
  -7   2  14        0.39        1.31      0.57 o
  -6   2  14        7.25        5.73      0.67 o
  -5   2  14        2.12        2.73      0.77 o
  -4   2  14       17.36       16.09      1.03 o
  -3   2  14       27.08       23.73      1.47 o
  -2   2  14      469.96      403.90     12.43 o
  -1   2  14       52.05       40.67      1.92 o
   0   2  14        3.43        3.13      0.62 o
   1   2  14        0.61        1.90      0.52 o
   2   2  14      727.46      699.99     25.44 o
   3   2  14       33.77       34.55      1.45 o
   4   2  14      142.68      155.39     10.11 o
  -7   3  14      159.11      140.42      5.74 o
  -6   3  14       25.92       21.51      1.35 o
  -5   3  14      237.56      213.17      6.96 o
  -4   3  14      158.81      155.51      4.99 o
  -3   3  14      295.69      240.95      7.42 o
  -2   3  14      790.87      760.50     22.81 o
  -1   3  14      595.13      670.01     19.11 o
   0   3  14      236.61      209.00      6.34 o
   1   3  14       18.22       18.40      0.99 o
   2   3  14      139.66      152.88      5.15 o
   3   3  14       13.52       16.44      0.95 o
  -6   4  14       65.94       61.59      2.79 o
  -5   4  14        3.00        1.59      0.63 o
  -4   4  14       80.52       72.37      2.78 o
  -3   4  14      186.92      171.65      5.28 o
  -2   4  14       40.96       39.55      2.04 o
  -1   4  14      422.12      389.10     12.46 o
   0   4  14        4.72        4.61      0.56 o
   1   4  14       15.93       30.46      1.42 o
   2   4  14        7.37        9.10      0.80 o
   3   4  14      130.39      145.55      5.93 o
  -6   5  14       19.43       12.42      1.04 o
  -5   5  14        6.19        6.33      0.87 o
  -4   5  14       62.62       63.84      2.46 o
  -3   5  14        0.91        0.46      0.61 o
  -2   5  14       29.37       23.82      1.35 o
  -1   5  14      337.41      297.13      9.66 o
   0   5  14       33.96       32.39      1.41 o
   1   5  14       14.48       12.08      0.88 o
   2   5  14       10.80       13.81      0.84 o
  -5   6  14       55.44       54.51      2.89 o
  -4   6  14       55.33       62.58      2.28 o
  -3   6  14      103.30      113.26      3.73 o
  -2   6  14        0.87        1.39      0.53 o
  -1   6  14        0.18        0.17      0.49 o
   0   6  14       91.11      110.47      3.64 o
   1   6  14      243.46      254.76     11.83 o
  -4   7  14        1.84        0.80      0.65 o
  -3   7  14        5.85        7.36      0.72 o
  -2   7  14       12.98       13.35      0.92 o
  -1   7  14       13.68       19.76      1.24 o
  -1 -10  15      277.40      280.97     16.30 o
   0 -10  15        0.05        0.15      0.74 o
   1 -10  15        9.09        2.92      0.71 o
  -3  -9  15       14.95       14.35      1.53 o
  -2  -9  15       35.14       28.67      5.43 o
  -1  -9  15       49.38       59.18      2.41 o
   0  -9  15       97.80      107.50      4.65 o
   1  -9  15      137.59      140.13      8.26 o
   2  -9  15       30.50       34.78      1.69 o
  -4  -8  15       12.23        9.96      2.22 o
  -3  -8  15        7.61        8.77      0.65 o
  -2  -8  15        0.69        0.66      0.46 o
  -1  -8  15      173.10      183.78      5.92 o
   0  -8  15      358.31      355.17     10.87 o
   1  -8  15      111.27      120.74      4.33 o
   2  -8  15       25.38       21.06      1.17 o
   3  -8  15       40.94       44.08      1.91 o
  -5  -7  15       28.42       24.39      1.80 o
  -4  -7  15      250.41      288.11     19.00 o
  -3  -7  15       24.59       29.90      1.99 o
  -2  -7  15      263.25      275.22     10.52 o
  -1  -7  15      460.50      498.02     21.29 o
   0  -7  15      524.22      482.69     25.85 o
   1  -7  15       64.90       78.92      3.64 o
   2  -7  15       88.58      100.13      5.86 o
   3  -7  15        6.27        4.51      0.66 o
   4  -7  15        8.41       12.23      0.87 o
  -5  -6  15        1.45        1.66      0.59 o
  -4  -6  15       12.55       14.63      0.92 o
  -3  -6  15       21.43       25.14      1.87 o
  -2  -6  15       95.85       94.64      4.36 o
  -1  -6  15        4.52        4.90      0.57 o
   0  -6  15       72.45       68.35      2.46 o
   1  -6  15      226.61      213.66      6.18 o
   2  -6  15      210.56      219.08      8.38 o
   3  -6  15       78.91       93.25      3.27 o
   4  -6  15       97.31       94.71      3.03 o
  -6  -5  15        1.12        1.08      0.80 o
  -5  -5  15        0.24        0.43      0.59 o
  -4  -5  15      178.98      184.84      6.15 o
  -3  -5  15       45.53       51.01      2.40 o
  -2  -5  15      159.31      174.41      5.18 o
  -1  -5  15       23.18       20.02      1.10 o
   0  -5  15        0.32       -0.33      0.65 o
   1  -5  15      487.76      474.82     17.80 o
   2  -5  15       63.12       74.85      2.97 o
   3  -5  15       37.12       30.87      1.45 o
   4  -5  15      157.24      168.65      6.05 o
  -6  -4  15        9.86        9.38      0.90 o
  -5  -4  15       18.62       19.43      1.17 o
  -4  -4  15      488.46      550.17     15.42 o
  -3  -4  15        1.38        1.26      0.52 o
  -2  -4  15      120.34      112.23      5.31 o
  -1  -4  15      125.67      131.32      4.34 o
   0  -4  15        0.22        0.15      0.60 o
   1  -4  15        2.05        2.54      0.60 o
   2  -4  15       27.29       36.21      1.52 o
   3  -4  15       51.92       50.00      2.15 o
   4  -4  15       17.06       15.07      0.86 o
  -7  -3  15        0.17        0.14      0.61 o
  -6  -3  15      110.11      108.78      5.20 o
  -5  -3  15       11.77       11.79      1.03 o
  -4  -3  15       10.00        9.41      0.83 o
  -3  -3  15      582.70      635.99     23.69 o
  -2  -3  15       26.64       28.10      1.29 o
  -1  -3  15       27.05       31.29      2.41 o
   0  -3  15      199.19      206.56      7.23 o
   1  -3  15        8.18        4.50      0.64 o
   2  -3  15      238.18      246.02      7.30 o
   3  -3  15        7.21        7.64      0.72 o
   4  -3  15        8.12        8.13      0.77 o
  -7  -2  15       23.07       25.59      1.48 o
  -6  -2  15       21.87       27.21      1.58 o
  -5  -2  15        2.30        1.95      0.73 o
  -4  -2  15      227.73      246.07      9.30 o
  -3  -2  15      899.95      989.08     28.01 o
  -2  -2  15      806.67      810.79     28.29 o
  -1  -2  15     1872.69     1832.46     50.42 o
   0  -2  15       62.14       52.11      1.94 o
   1  -2  15      517.55      471.61     14.03 o
   2  -2  15       32.98       29.82      1.48 o
   3  -2  15       21.24       20.71      1.03 o
   4  -2  15       31.78       28.31      1.73 o
  -7  -1  15      104.03      104.96      5.17 o
  -6  -1  15      393.42      425.23     16.80 o
  -5  -1  15       30.71       31.71      1.50 o
  -4  -1  15      134.61      134.80      4.42 o
  -3  -1  15      259.71      284.67     10.01 o
  -2  -1  15      224.39      230.14      7.82 o
  -1  -1  15      135.13      138.32      4.66 o
   0  -1  15       71.18       73.60      2.87 o
   1  -1  15      249.12      227.61      8.38 o
   2  -1  15       58.52       62.63      2.22 o
   3  -1  15      138.49      145.14      6.89 o
   4  -1  15        3.06        2.76      0.65 o
  -7   0  15       13.21       12.15      0.92 o
  -6   0  15        4.64        3.40      0.76 o
  -5   0  15       31.07       34.42      1.68 o
  -4   0  15       31.48       31.25      1.38 o
  -3   0  15      357.36      347.34     14.95 o
  -2   0  15     1443.70     1611.48     62.83 o
  -1   0  15       22.73       20.94      1.08 o
   0   0  15      200.51      175.00      7.71 o
   1   0  15       41.86       41.88      1.61 o
   2   0  15      164.32      157.29      5.28 o
   3   0  15      156.54      149.86      6.92 o
   4   0  15       10.52       10.17      1.06 o
  -7   1  15        1.90        1.47      0.71 o
  -6   1  15       73.18       80.80      3.34 o
  -5   1  15       29.30       32.57      2.00 o
  -4   1  15        1.87        1.53      0.61 o
  -3   1  15      658.06      633.75     18.67 o
  -2   1  15      245.02      252.22      9.73 o
  -1   1  15       12.65       12.10      0.88 o
   0   1  15        0.52        0.79      0.49 o
   1   1  15       62.27       68.33      2.42 o
   2   1  15        0.64        0.67      0.57 o
   3   1  15       16.65       15.25      0.95 o
   4   1  15       36.32       38.38      2.08 o
  -6   2  15       16.57       19.33      1.15 o
  -5   2  15       19.61       20.46      1.36 o
  -4   2  15       56.24       53.97      2.18 o
  -3   2  15        0.30        0.81      0.60 o
  -2   2  15       12.33       16.55      1.06 o
  -1   2  15        4.56        6.15      0.96 o
   0   2  15       98.07       99.92      3.23 o
   1   2  15       16.54       14.13      0.96 o
   2   2  15        0.00        0.48      0.58 o
   3   2  15      360.51      389.45     10.73 o
  -6   3  15      115.79      110.60      3.85 o
  -5   3  15      117.05      102.06      3.79 o
  -4   3  15      232.24      233.79      7.83 o
  -3   3  15     1346.28     1188.23     67.56 o
  -2   3  15        7.56        5.88      0.59 o
  -1   3  15      790.46      723.28     19.44 o
   0   3  15       28.61       28.71      1.29 o
   1   3  15       11.05       12.25      0.88 o
   2   3  15      186.99      202.30      7.97 o
   3   3  15        5.93        7.49      0.71 o
  -6   4  15        1.04        0.86      0.58 o
  -5   4  15        0.44        1.08      0.59 o
  -4   4  15       25.42       26.10      1.54 o
  -3   4  15       23.67       19.12      1.08 o
  -2   4  15        0.89        0.61      0.54 o
  -1   4  15       19.83       21.34      1.10 o
   0   4  15      382.11      378.39     17.63 o
   1   4  15       10.53        8.94      0.63 o
   2   4  15        0.23        0.50      0.47 o
  -5   5  15       11.49       12.42      1.01 o
  -4   5  15        1.60        0.19      0.89 o
  -3   5  15        0.04        0.63      0.65 o
  -2   5  15       63.28       50.65      2.15 o
  -1   5  15      256.45      282.90      9.03 o
   0   5  15       40.35       38.52      1.68 o
   1   5  15      143.28      149.71      6.02 o
  -4   6  15       42.63       41.34      1.63 o
  -3   6  15        5.49        9.92      0.83 o
  -2   6  15      109.28      118.21      4.05 o
  -1   6  15       27.87       29.44      1.38 o
   0   6  15       55.44       69.23      2.65 o
  -2  -9  16      225.72      215.35     22.59 o
  -1  -9  16      308.77      315.49     12.49 o
   0  -9  16       72.57       72.91      2.79 o
   1  -9  16       14.15       14.32      1.00 o
  -3  -8  16       15.08       15.50      1.06 o
  -2  -8  16      354.77      386.64     10.96 o
  -1  -8  16      119.86      128.39      6.71 o
   0  -8  16       40.28       46.44      2.61 o
   1  -8  16       28.88       23.91      1.27 o
   2  -8  16        0.10        0.36      0.59 o
  -4  -7  16       29.61       35.64      2.59 o
  -3  -7  16       82.54       87.43      4.02 o
  -2  -7  16       11.71       17.02      1.00 o
  -1  -7  16        3.19        5.15      0.61 o
   0  -7  16       29.13       36.45      1.59 o
   1  -7  16        6.61        6.53      0.64 o
   2  -7  16      198.45      230.03     11.12 o
   3  -7  16       16.13       18.48      1.22 o
  -5  -6  16        9.53        8.86      0.98 o
  -4  -6  16        6.89        6.90      0.78 o
  -3  -6  16      786.61      846.47     47.09 o
  -2  -6  16      246.35      265.02      8.37 o
  -1  -6  16      451.46      462.37     13.87 o
   0  -6  16       17.75       11.88      0.81 o
   1  -6  16       48.53       41.79      2.40 o
   2  -6  16        5.66        8.75      0.72 o
   3  -6  16      666.43      705.83     18.48 o
  -5  -5  16       75.06       76.77      3.93 o
  -4  -5  16        2.12        2.23      0.57 o
  -3  -5  16      339.78      381.57     11.76 o
  -2  -5  16       10.06        9.05      0.70 o
  -1  -5  16      221.44      208.77      8.00 o
   0  -5  16       87.54       93.93      3.58 o
   1  -5  16       74.98       66.06      2.53 o
   2  -5  16      170.65      182.44      6.09 o
   3  -5  16        8.96        7.01      0.70 o
   4  -5  16        4.24        4.57      0.67 o
  -6  -4  16      367.35      409.22     12.09 o
  -5  -4  16      105.60      119.42      4.44 o
  -4  -4  16        5.94        7.93      0.77 o
  -3  -4  16       48.26       51.54      1.97 o
  -2  -4  16       50.82       52.04      1.93 o
  -1  -4  16        1.22        0.81      0.55 o
   0  -4  16       73.51       77.60      2.64 o
   1  -4  16        0.00        0.47      0.51 o
   2  -4  16       15.34       13.19      0.84 o
   3  -4  16       23.22       18.15      1.04 o
   4  -4  16      234.16      229.64     12.36 o
  -6  -3  16      115.34      125.89      4.16 o
  -5  -3  16     1102.36     1191.87     34.47 o
  -4  -3  16      372.75      395.44     17.24 o
  -3  -3  16      950.10      955.66     30.17 o
  -2  -3  16      300.73      319.18     18.06 o
  -1  -3  16      377.73      380.72     11.04 o
   0  -3  16       30.92       29.41      1.25 o
   1  -3  16      434.41      422.85     11.82 o
   2  -3  16        0.28       -0.25      0.83 o
   3  -3  16       85.34      102.75      3.66 o
   4  -3  16       39.10       45.02      1.85 o
  -6  -2  16       79.93       64.22      2.55 o
  -5  -2  16      518.11      575.28     17.89 o
  -4  -2  16      109.55      115.98      4.11 o
  -3  -2  16      377.94      398.57     13.27 o
  -2  -2  16       10.09       10.16      0.67 o
  -1  -2  16       32.69       34.22      1.91 o
   0  -2  16        0.68        0.61      0.53 o
   1  -2  16      192.47      175.40      5.28 o
   2  -2  16        0.69        0.86      0.49 o
   3  -2  16       14.01       14.15      0.87 o
   4  -2  16        6.48        3.19      0.65 o
  -6  -1  16       42.74       42.12      1.90 o
  -5  -1  16      655.75      687.68     27.19 o
  -4  -1  16      198.04      219.56     10.28 o
  -3  -1  16      778.73      752.16     28.51 o
  -2  -1  16       57.54       58.99      2.19 o
  -1  -1  16      693.99      654.42     17.52 o
   0  -1  16      131.19      130.22      4.58 o
   1  -1  16       45.05       48.91      2.09 o
   2  -1  16        6.66        5.95      0.59 o
   3  -1  16       90.16       88.31      3.07 o
   4  -1  16        0.74        1.21      0.50 o
  -6   0  16       12.50       11.75      0.93 o
  -5   0  16       82.72       86.08      3.10 o
  -4   0  16       13.87       14.51      0.84 o
  -3   0  16       84.02       76.44      4.31 o
  -2   0  16        2.70        3.30      0.55 o
  -1   0  16      121.22      114.78      3.73 o
   0   0  16      325.13      302.65     13.20 o
   1   0  16        3.01        3.57      0.62 o
   2   0  16        7.63        6.56      0.68 o
   3   0  16       30.65       33.30      2.25 o
  -6   1  16        3.16        3.11      0.74 o
  -5   1  16      174.98      174.06      6.13 o
  -4   1  16       89.89       94.46      3.45 o
  -3   1  16      167.35      180.66      5.44 o
  -2   1  16       78.74       73.13      2.60 o
  -1   1  16      108.92      111.91      4.08 o
   0   1  16      911.19      938.69     40.16 o
   1   1  16       62.09       72.28      2.79 o
   2   1  16      335.66      370.96     21.91 o
   3   1  16        0.03        0.60      0.55 o
  -6   2  16        4.80        6.75      0.68 o
  -5   2  16      966.19      902.23     29.70 o
  -4   2  16      628.52      583.65     21.38 o
  -3   2  16        0.72        1.82      0.60 o
  -2   2  16      375.99      360.77     13.06 o
  -1   2  16       40.78       35.60      1.45 o
   0   2  16        0.00        0.29      0.48 o
   1   2  16        0.09        0.46      0.46 o
   2   2  16      247.99      251.51      9.67 o
   3   2  16        8.61        8.46      0.67 o
  -6   3  16      335.50      271.76     12.87 o
  -5   3  16      115.05      103.69      6.73 o
  -4   3  16      147.19      136.11      4.80 o
  -3   3  16       60.23       66.16      3.12 o
  -2   3  16       29.41       28.57      1.35 o
  -1   3  16        0.57        0.37      0.45 o
   0   3  16        2.87        3.12      0.58 o
   1   3  16       27.11       36.22      1.60 o
   2   3  16        5.27        4.06      0.53 o
  -5   4  16      119.17       80.00      3.03 o
  -4   4  16       10.25        6.26      0.85 o
  -3   4  16       85.73       70.30      3.30 o
  -2   4  16       14.51       13.94      0.89 o
  -1   4  16      152.19      151.44      5.87 o
   0   4  16       64.12       61.47      3.40 o
   1   4  16      115.92      128.54      4.40 o
  -4   5  16       57.31       46.13      1.89 o
  -3   5  16        0.01        0.44      0.61 o
  -2   5  16        9.01        8.99      0.65 o
  -1   5  16      174.24      179.70      5.59 o
   0   5  16       21.96       21.03      1.09 o
  -3  -8  17      129.23      116.29     11.20 o
  -2  -8  17       24.07       19.25      1.18 o
  -1  -8  17      126.38      141.41      7.12 o
   0  -8  17       11.09       11.64      0.80 o
   1  -8  17        0.12        0.59      0.53 o
  -4  -7  17        9.51       10.11      0.90 o
  -3  -7  17        0.39        0.15      0.46 o
  -2  -7  17        9.65        9.35      0.78 o
  -1  -7  17        0.14        0.22      1.28 o
   0  -7  17        4.90        4.97      0.65 o
   1  -7  17       87.68       81.94      2.84 o
   2  -7  17      102.45      102.50      3.42 o
  -4  -6  17       22.72       24.02      1.82 o
  -3  -6  17        6.97        6.50      0.66 o
  -2  -6  17       33.95       42.33      1.82 o
  -1  -6  17       81.81       79.30      3.05 o
   0  -6  17       15.51       11.96      0.84 o
   1  -6  17        8.41        8.64      0.83 o
   2  -6  17       57.57       70.05      3.22 o
   3  -6  17       16.81       24.76      2.21 o
  -5  -5  17       17.16       15.52      1.01 o
  -4  -5  17       28.03       27.54      1.40 o
  -3  -5  17      133.65      129.08      4.47 o
  -2  -5  17       21.71       21.48      1.47 o
  -1  -5  17       33.63       35.72      1.87 o
   0  -5  17       36.53       31.28      1.36 o
   1  -5  17        0.08        0.71      0.48 o
   2  -5  17        4.80        3.45      0.59 o
   3  -5  17        1.65        0.55      0.50 o
  -5  -4  17     1286.06     1396.25     59.27 o
  -4  -4  17      629.16      665.25     29.26 o
  -3  -4  17      109.12      120.07      4.27 o
  -2  -4  17      375.15      377.67     13.96 o
  -1  -4  17       60.45       71.35      2.69 o
   0  -4  17      321.58      325.24     12.73 o
   1  -4  17        1.84        1.47      0.58 o
   2  -4  17       31.78       28.13      1.39 o
   3  -4  17       42.86       53.81      2.18 o
  -6  -3  17       19.76       18.81      1.25 o
  -5  -3  17      395.37      385.17     18.62 o
  -4  -3  17      536.41      574.94     17.04 o
  -3  -3  17      671.16      714.54     26.27 o
  -2  -3  17       46.44       46.75      2.34 o
  -1  -3  17      104.84      101.72      3.69 o
   0  -3  17       45.93       53.04      1.97 o
   1  -3  17        1.01        0.62      0.48 o
   2  -3  17      180.97      154.04      5.03 o
   3  -3  17       74.88       72.18      4.14 o
  -6  -2  17       61.00       60.81      2.33 o
  -5  -2  17       71.33       77.60      2.81 o
  -4  -2  17      300.80      333.65     10.86 o
  -3  -2  17      469.34      492.10     14.92 o
  -2  -2  17       74.10       82.99      3.56 o
  -1  -2  17      157.14      146.27      4.72 o
   0  -2  17      389.62      377.05     16.62 o
   1  -2  17        1.59        2.81      0.50 o
   2  -2  17       47.39       45.62      2.10 o
   3  -2  17       98.94      124.03      4.48 o
  -6  -1  17       57.56       55.53      2.18 o
  -5  -1  17      110.23      114.05      5.21 o
  -4  -1  17      336.60      338.25     11.25 o
  -3  -1  17       81.63       75.23      2.71 o
  -2  -1  17        3.91        5.40      0.63 o
  -1  -1  17       32.48       25.85      1.23 o
   0  -1  17      104.36       97.03      3.45 o
   1  -1  17        8.87        8.97      0.81 o
   2  -1  17       20.21       21.00      1.72 o
   3  -1  17       54.52       52.30      3.67 o
  -6   0  17        5.82        6.85      0.81 o
  -5   0  17       27.57       28.41      1.42 o
  -4   0  17      101.92      110.77      5.70 o
  -3   0  17      309.15      329.85     10.73 o
  -2   0  17      114.80      111.22      3.79 o
  -1   0  17        1.74        1.48      0.51 o
   0   0  17        7.62        5.46      0.58 o
   1   0  17      270.01      274.35     14.86 o
   2   0  17        4.75        6.03      0.80 o
   3   0  17       12.30        9.66      1.07 o
  -6   1  17       73.10       67.14      2.53 o
  -5   1  17       12.09       12.11      0.88 o
  -4   1  17        3.35        5.40      0.59 o
  -3   1  17       47.30       43.60      2.43 o
  -2   1  17        4.62        4.10      0.61 o
  -1   1  17      177.36      155.17      5.72 o
   0   1  17      269.34      253.98     11.53 o
   1   1  17       45.20       47.33      2.46 o
   2   1  17      184.02      190.80     11.40 o
  -5   2  17      185.59      154.36      5.62 o
  -4   2  17       93.92       82.95      4.14 o
  -3   2  17      397.62      322.23     10.36 o
  -2   2  17      161.54      148.05      5.34 o
  -1   2  17       17.48       18.17      1.05 o
   0   2  17       54.52       51.37      2.72 o
   1   2  17        3.96        4.27      0.57 o
   2   2  17        7.59       10.24      1.15 o
  -5   3  17        5.57        4.19      0.63 o
  -4   3  17       18.42       17.06      1.08 o
  -3   3  17       87.53       76.47      3.09 o
  -2   3  17      119.48       95.72      4.34 o
  -1   3  17      145.07      151.22      7.91 o
   0   3  17       68.67       88.74      3.95 o
   1   3  17        4.03        2.33      0.53 o
  -4   4  17      129.97       95.15      3.47 o
  -3   4  17       92.60       84.38      4.26 o
  -2   4  17       24.19       22.00      1.25 o
  -1   4  17       20.59       20.05      0.98 o
   0   4  17       31.49       28.25      2.09 o
  -3  -7  18      219.75      241.96      7.37 o
  -2  -7  18       49.29       37.91      1.71 o
  -1  -7  18       34.80       36.84      1.91 o
   0  -7  18       35.47       39.14      1.97 o
   1  -7  18      105.45      116.21      5.51 o
  -4  -6  18      160.35      171.14      6.70 o
  -3  -6  18      117.72      124.32      5.53 o
  -2  -6  18      195.78      209.56     10.35 o
  -1  -6  18      216.79      217.76      6.75 o
   0  -6  18       34.48       41.38      1.76 o
   1  -6  18      308.65      297.64      9.06 o
   2  -6  18      163.33      159.33      6.02 o
  -4  -5  18      102.58      112.91      6.66 o
  -3  -5  18       56.38       67.00      2.47 o
  -2  -5  18      127.67      131.57      6.83 o
  -1  -5  18       17.20       15.99      0.93 o
   0  -5  18      153.08      163.75      6.46 o
   1  -5  18        3.34        0.97      0.63 o
   2  -5  18      121.28      148.27      5.25 o
  -5  -4  18      250.06      272.29      8.74 o
  -4  -4  18        2.30        1.90      0.55 o
  -3  -4  18       68.99       68.55      2.60 o
  -2  -4  18        3.65        4.42      0.71 o
  -1  -4  18       11.41        8.87      0.66 o
   0  -4  18       29.71       30.89      1.39 o
   1  -4  18      240.44      275.41      7.76 o
   2  -4  18       47.46       39.23      1.73 o
  -5  -3  18       34.14       31.65      3.31 o
  -4  -3  18       61.29       66.53      2.42 o
  -3  -3  18       30.07       31.87      1.64 o
  -2  -3  18       15.46       15.77      0.84 o
  -1  -3  18      300.58      315.71     12.30 o
   0  -3  18        4.70        4.95      0.55 o
   1  -3  18        2.79        4.81      0.54 o
   2  -3  18        0.69        0.93      0.48 o
  -5  -2  18      479.38      546.78     28.65 o
  -4  -2  18        2.57        3.12      0.60 o
  -3  -2  18      353.94      342.14     11.77 o
  -2  -2  18      228.71      221.29      7.69 o
  -1  -2  18       64.26       81.31      3.16 o
   0  -2  18       13.25       12.17      0.75 o
   1  -2  18       90.60       81.32      2.76 o
   2  -2  18       96.71       98.71      3.41 o
  -5  -1  18        8.04        8.57      0.75 o
  -4  -1  18       15.80       16.15      0.96 o
  -3  -1  18      191.27      197.30      7.84 o
  -2  -1  18      118.46      116.53      3.99 o
  -1  -1  18       14.25       19.65      1.00 o
   0  -1  18        5.73        4.25      0.57 o
   1  -1  18       19.70       19.77      1.01 o
   2  -1  18        0.00        0.79      0.53 o
  -5   0  18        4.26        5.63      0.66 o
  -4   0  18        0.03       -0.42      0.82 o
  -3   0  18       70.56       73.81      4.77 o
  -2   0  18        7.33        6.46      0.76 o
  -1   0  18        1.91        1.98      0.56 o
   0   0  18      115.79      126.41      4.45 o
   1   0  18      161.15      146.70      5.30 o
   2   0  18      106.23       99.40      7.80 o
  -5   1  18      354.41      315.38     13.86 o
  -4   1  18      162.70      144.44      7.17 o
  -3   1  18        1.56        2.69      0.52 o
  -2   1  18       10.79       11.52      0.77 o
  -1   1  18       21.59       21.47      1.12 o
   0   1  18       55.53       52.81      3.30 o
   1   1  18        2.18        3.53      0.56 o
  -4   2  18        0.39        1.09      0.52 o
  -3   2  18       31.65       30.85      1.58 o
  -2   2  18       36.68       33.79      1.75 o
  -1   2  18       26.10       29.77      1.36 o
   0   2  18       11.21        9.97      0.75 o
  -3   3  18      275.00      218.77     11.62 o
  -2   3  18        9.38        7.31      0.70 o
  -1   3  18       15.77       11.81      0.81 o
  -2  -6  19       17.32       20.07      1.21 o
  -1  -6  19       14.85       12.81      1.04 o
   0  -6  19        5.01        8.99      0.79 o
  -3  -5  19       11.47       10.49      0.77 o
  -2  -5  19      208.53      229.54      6.91 o
  -1  -5  19        3.11        3.17      0.56 o
   0  -5  19        9.08        7.16      0.85 o
   1  -5  19      117.70      129.55      4.35 o
  -4  -4  19        0.03        0.70      0.70 o
  -3  -4  19        0.03        0.41      1.19 o
  -2  -4  19        4.07        4.31      0.62 o
  -1  -4  19       11.95       13.05      0.78 o
   0  -4  19       27.43       24.58      1.19 o
   1  -4  19        8.65        9.68      0.69 o
  -4  -3  19       10.52        9.95      0.77 o
  -3  -3  19      106.92      113.83      4.36 o
  -2  -3  19       31.52       27.44      1.66 o
  -1  -3  19       12.28        9.93      0.74 o
   0  -3  19        0.10        0.65      0.48 o
   1  -3  19      214.14      245.61      7.24 o
  -4  -2  19        6.61        6.33      0.71 o
  -3  -2  19      157.36      153.17      4.88 o
  -2  -2  19        0.87        0.71      0.48 o
  -1  -2  19        0.46        0.92      0.46 o
   0  -2  19       40.11       44.42      1.98 o
   1  -2  19       54.28       56.05      2.10 o
  -4  -1  19       29.35       28.96      1.50 o
  -3  -1  19      126.46      109.76      5.64 o
  -2  -1  19        0.03        0.32      0.45 o
  -1  -1  19      106.81      105.70      3.60 o
   0  -1  19        2.63        1.28      0.53 o
   1  -1  19        4.00        3.31      0.63 o
  -4   0  19       17.63       16.81      1.11 o
  -3   0  19       98.84       97.10      3.33 o
  -2   0  19       24.70       24.19      1.16 o
  -1   0  19       45.83       45.59      2.35 o
   0   0  19       97.56       91.67      3.93 o
  -3   1  19        1.46        1.89      0.58 o
  -2   1  19      157.40      124.55      4.70 o
  -1   1  19      552.09      485.80     15.90 o
   0   1  19      536.56      469.11     19.84 o
  -2   2  19      181.55      136.90     11.76 o
  -2  -4  20       26.68       23.89      1.43 o
  -1  -4  20       44.72       52.09      1.91 o
  -2  -3  20       49.46       49.66      2.04 o
  -1  -3  20       32.69       29.22      1.54 o
  -2  -2  20      145.53      136.75      8.47 o
  -1  -2  20        0.96        1.08      0.60 o
  -2  -1  20       76.71       74.15      3.41 o
  -1  -1  20      306.00      310.15     11.69 o
 
